# Supplementary material for: Transcriptional changes in litchi (Litchi chinensis Sonn.) inflorescences treated with uniconazole
Source: PLoS One. 2017 Apr 18;12(4):e0176053. doi: 10.1371/journal.pone.0176053 (PMC5395186; doi:10.1371/journal.pone.0176053)
Supplement: S1 Table — (XLSX) [file pone.0176053.s002.xlsx]

## Sheet: S1 File
GeneID	CK_count	T_count	CK_rpkm	T_rpkm	log2 Ratio(T/CK)	Pvalue	FDR	significant	Description	Pathway	GO Component	GO Function	GO Process
Unigene0043200	9	30	0.5089	1.719	1.75612	0.00107663	0.00611924	yes	zink finger-like fusion protein [Guillardia theta CCMP2712]	ko03010//Ribosome//Translation//Genetic Information Processing	GO:0005622//intracellular	-	-
Unigene0008920	87	181	4.284	9.0308	1.0759	5.65e-09	7.76e-08	yes	Zinc finger protein [Gossypium arboreum]	-	-	-	-
Unigene0021850	318	653	7.1034	14.7799	1.05705	3.43e-27	1.43e-25	yes	zinc finger family protein [Populus trichocarpa]	-	-	GO:0016788//hydrolase activity, acting on ester bonds;GO:0003676//nucleic acid binding;GO:0043169//cation binding	GO:0090304
Unigene0048478	14	39	0.8756	2.4714	1.49698	0.000814887	0.00479927	yes	Zinc finger C-x8-C-x5-C-x3-H type family protein isoform 1 [Theobroma cacao]	-	-	-	-
Unigene0009865	120	343	4.2107	12.1953	1.53419	5.02e-26	1.98e-24	yes	Zinc finger CONSTANS-LIKE 14 -like protein [Gossypium arboreum]	-	-	-	-
Unigene0021848	22	87	0.8509	3.4095	2.0025	2.76e-10	4.31e-09	yes	Zinc finger CCCH domain-containing protein 7 [Glycine soja]	-	-	GO:0016788//hydrolase activity, acting on ester bonds;GO:0003676//nucleic acid binding;GO:0043169//cation binding	GO:0090304
Unigene0036251	51	119	4.6281	10.9421	1.2414	1.53e-07	1.77e-06	yes	Ycf68 [Medicago truncatula]	-	GO:0009536//plastid	GO:0043169//cation binding	-
Unigene0028992	16	58	1.0294	3.7811	1.877	1.01e-06	1.04e-05	yes	Xylulose kinase-1 isoform 3 [Theobroma cacao]	-	GO:0009536//plastid	GO:0016772//transferase activity, transferring phosphorus-containing groups	GO:0044238;GO:0006796//phosphate-containing compound metabolic process
Unigene0032605	22	74	1.0793	3.6787	1.7691	1.01e-07	1.2e-06	yes	Xylulose kinase-1 isoform 2 [Theobroma cacao]	-	GO:0009536//plastid	GO:0016773//phosphotransferase activity, alcohol group as acceptor	GO:0044238;GO:0016310//phosphorylation
Unigene0028999	0	8	0.001	1.5893	10.6342	0.00782344	0.0338197	yes	Xylulose kinase [Gossypium arboreum]	-	-	-	-
Unigene0005417	89	393	14.4449	64.6306	2.16166	1.81e-46	1.28e-44	yes	xyloglucanendotransglycosylase [Mangifera indica]	ko04075//Plant hormone signal transduction//Signal transduction//Environmental Information Processing	-	-	-
Unigene0052479	1148	462	51.2234	20.8876	-1.29416	6.23e-61	6.23e-59	yes	Xyloglucan:xyloglucosyl transferase 33 [Theobroma cacao]	-	-	-	-
Unigene0013471	215	72	9.6413	3.2715	-1.55928	5.13e-17	1.31e-15	yes	xyloglucan endotransglycosylase 1 [Litchi chinensis]	-	GO:0005576//extracellular region;GO:0030312	GO:0052736//beta-glucanase activity;GO:0016758//transferase activity, transferring hexosyl groups	GO:0045229//external encapsulating structure organization;GO:0044042//glucan metabolic process;GO:0044036//cell wall macromolecule metabolic process;GO:0044085
Unigene0005418	65	293	7.0974	32.4172	2.1914	5.37e-36	2.91e-34	yes	Xyloglucan endotransglucosylase/hydrolase 22 -like protein [Gossypium arboreum]	ko04075//Plant hormone signal transduction//Signal transduction//Environmental Information Processing	-	-	-
Unigene0016059	1229	3565	84.2148	247.524	1.55542	4.77e-236	3.17e-233	yes	WRKY transcription factor-like 4 [Dimocarpus longan]	-	-	GO:0003677//DNA binding;GO:0001071//nucleic acid binding transcription factor activity	GO:0010468//regulation of gene expression
Unigene0019800	1723	4497	31.3986	83.0365	1.40305	1.69e-237	1.14e-234	yes	WRKY transcription factor 6-1 [Dimocarpus longan]	-	-	GO:0003677//DNA binding;GO:0001071//nucleic acid binding transcription factor activity	GO:0010468//regulation of gene expression
Unigene0024669	3433	8028	110.37	261.52	1.24457	1.21e-288	1.28e-285	yes	WRKY transcription factor 2-7 [Dimocarpus longan]	-	-	GO:0003677//DNA binding;GO:0001071//nucleic acid binding transcription factor activity	GO:0010468//regulation of gene expression
Unigene0040535	2008	5035	31.7463	80.6584	1.34524	2.41e-240	1.7e-237	yes	WRKY transcription factor 17 [Dimocarpus longan]	ko04626//Plant-pathogen interaction//Environmental adaptation//Organismal Systems	-	-	-
Unigene0048110	195	418	10.6787	23.1943	1.11903	9e-20	2.69e-18	yes	WRKY transcription factor 16 [Dimocarpus longan]	-	-	GO:0001071//nucleic acid binding transcription factor activity;GO:0003677//DNA binding	GO:0051707//response to other organism;GO:0034645//cellular macromolecule biosynthetic process;GO:0010468//regulation of gene expression;GO:0050794//regulation of cellular process
Unigene0013554	89	191	6.2419	13.5731	1.12069	6.23e-10	9.39e-09	yes	Wound-responsive family protein [Theobroma cacao]	-	-	-	-
Unigene0013553	83	236	9.9087	28.5478	1.52661	2.4e-18	6.63e-17	yes	Wound-responsive family protein [Theobroma cacao]	-	-	-	-
Unigene0013556	477	1549	50.0497	164.685	1.71828	3.79e-123	9.59e-121	yes	Wound-responsive family protein [Theobroma cacao]	-	-	-	-
Unigene0030337	60	326	4.5592	25.0999	2.46083	1.46e-45	1e-43	yes	Wound-responsive family protein [Theobroma cacao]	-	-	-	-
Unigene0030336	61	348	5.2601	30.4064	2.53121	5.33e-50	4.09e-48	yes	Wound-responsive family protein [Theobroma cacao]	-	-	-	-
Unigene0029649	62	125	7.5357	15.3943	1.03058	2.55e-06	2.46e-05	yes	wound induced protein-like, partial [Vitis vinifera]	-	GO:0009536//plastid	-	-
Unigene0006151	305	625	52.349	108.695	1.05405	6.96e-26	2.72e-24	yes	vegetative storage protein [Litchi chinensis]	-	-	GO:0061135	GO:0010466//negative regulation of peptidase activity
Unigene0036222	2026	5153	114.932	296.199	1.36578	6.35e-251	5.09e-248	yes	vegetative storage protein [Litchi chinensis]	-	-	GO:0061135	GO:0010466//negative regulation of peptidase activity
Unigene0036221	2502	6968	133.346	376.289	1.49667	0	0	yes	vegetative storage protein [Litchi chinensis]	-	-	GO:0061135	GO:0010466//negative regulation of peptidase activity
Unigene0016920	476	1419	32.0046	96.6739	1.59485	4.44e-102	8.83e-100	yes	vegetative storage protein [Litchi chinensis]	-	-	-	-
Unigene0016916	81	267	18.3607	61.3248	1.73985	1.82e-24	6.8e-23	yes	vegetative storage protein [Litchi chinensis]	-	-	-	GO:0008152//metabolic process
Unigene0018894	0	8	0.001	1.4863	10.5375	0.00782344	0.0338197	yes	vacuolar ATP synthase, subunit A [Volvox carteri f. nagariensis]	ko01100//Metabolic pathways//Global and overview maps//Metabolism;ko00190//Oxidative phosphorylation//Energy metabolism//Metabolism;ko04145//Phagosome//Transport and catabolism//Cellular Processes	-	-	-
Unigene0029241	130	263	7.5501	15.477	1.03556	1.02e-11	1.81e-10	yes	UvrABC system protein C [Theobroma cacao]	-	-	-	-
Unigene0006279	6	29	0.7179	3.5158	2.292	0.000118356	0.000848367	yes	unnamed protein product [Vitis vinifera]	-	-	-	-
Unigene0010744	39	118	2.3621	7.2416	1.61624	1.54e-10	2.46e-09	yes	unnamed protein product [Coffea canephora]	-	-	-	-
Unigene0017365	0	8	0.001	1.1253	10.1361	0.00782344	0.0338197	yes	unnamed protein product [Coffea canephora]	-	-	-	-
Unigene0036668	12	46	2.1779	8.4594	1.95762	8.46e-06	7.55e-05	yes	unnamed protein product [Chondrus crispus]	-	-	-	-
Unigene0036695	4	38	0.5319	5.1201	3.26695	5.81e-08	7.12e-07	yes	unknown [Glycine max]	-	-	-	-
Unigene0047867	86	30	11.6669	4.1238	-1.50038	2.07e-07	2.36e-06	yes	unknow protein [Oryza sativa Japonica Group]	-	-	-	-
Unigene0043772	12	107	1.4262	12.886	3.17556	2.23e-20	6.84e-19	yes	unknow protein [Oryza sativa Japonica Group]	-	GO:0009536//plastid	-	-
Unigene0035415	64	127	3.3642	6.7644	1.0077	3.28e-06	3.11e-05	yes	universal stress protein family protein [Arabidopsis lyrata subsp. lyrata]	-	-	-	GO:0048856//anatomical structure development;GO:0003006//developmental process involved in reproduction;GO:0009987//cellular process;GO:0016043//cellular component organization
Unigene0026476	2	25	0.2062	2.612	3.66304	5.72e-06	5.24e-05	yes	Uncharacterized protein TCM_034969 [Theobroma cacao]	-	-	-	-
Unigene0048984	12	36	0.9042	2.7484	1.60388	0.000727566	0.00434774	yes	Uncharacterized protein TCM_031963 [Theobroma cacao]	-	-	-	-
Unigene0020601	4	25	0.3837	2.4301	2.66297	0.000104826	0.000759104	yes	Uncharacterized protein TCM_011557 [Theobroma cacao]	-	-	-	-
Unigene0007339	15	0	1.6214	0.001	-10.663	6.14e-05	0.000466381	yes	Uncharacterized protein TCM_005902 [Theobroma cacao]	-	-	-	-
Unigene0020952	10	26	1.1406	3.0049	1.39752	0.0114032	0.0469063	yes	Uncharacterized protein TCM_005556 [Theobroma cacao]	-	-	-	-
Unigene0023625	0	15	0.001	1.5205	10.5703	6.14e-05	0.000466381	yes	uncharacterized protein LOC100191768 precursor [Zea mays]	-	-	-	-
Unigene0042439	592	1261	13.0342	28.1319	1.1099	8.03e-53	6.7e-51	yes	uncharacterized LOC105121148 [Populus euphratica]	-	-	-	-
Unigene0018409	11022	4697	307.278	132.682	-1.21157	0	0	yes	UGTPg17 [Panax ginseng]	-	-	GO:0016757//transferase activity, transferring glycosyl groups	-
Unigene0018922	0	12	0.001	1.7847	10.8015	0.000489894	0.00304886	yes	UDP-N-acetylmuramoyl-tripeptide--D-alanyl-D-alanine ligase [Morus notabilis]	-	-	-	-
Unigene0041329	35	8	3.2644	0.756	-2.11036	4.27e-05	0.000335112	yes	UDP-Glycosyltransferase superfamily protein [Theobroma cacao]	-	-	GO:0016758//transferase activity, transferring hexosyl groups	GO:0000160//phosphorelay signal transduction system
Unigene0034624	32	81	2.657	6.8148	1.35887	4.83e-06	4.47e-05	yes	UDP-glycosyltransferase 76F1 [Morus notabilis]	-	-	-	-
Unigene0028637	5038	11474	143.506	331.167	1.20645	0	0	yes	UDP-glycosyltransferase 73C2 [Morus notabilis]	-	-	GO:0016757//transferase activity, transferring glycosyl groups	-
Unigene0029916	905	281	39.5272	12.4358	-1.66835	4.54e-71	5.43e-69	yes	UDP-glucuronosyltransferase 2B1 [Gossypium arboreum]	-	-	-	-
Unigene0051308	9	29	0.2932	0.9573	1.70709	0.00167444	0.0090463	yes	UDP-glucose pyrophosphorylase [Gracilariopsis lemaneiformis]	ko01100//Metabolic pathways//Global and overview maps//Metabolism;ko01110//Biosynthesis of secondary metabolites//Global and overview maps//Metabolism;ko00500//Starch and sucrose metabolism//Carbohydrate metabolism//Metabolism;ko00520//Amino sugar and nucleotide sugar metabolism//Carbohydrate metabolism//Metabolism;ko00052//Galactose metabolism//Carbohydrate metabolism//Metabolism;ko00040//Pentos…	GO:0044444//cytoplasmic part;GO:0016020//membrane	GO:0070569//uridylyltransferase activity	GO:0010038//response to metal ion;GO:0048229//gametophyte development;GO:0052386//cell wall thickening;GO:0006970//response to osmotic stress;GO:0032958//inositol phosphate biosynthetic process
Unigene0014727	46	104	1.9691	4.5109	1.19588	1.93e-06	1.89e-05	yes	UDP-galactose/UDP-glucose transporter 4 [Morus notabilis]	-	GO:0031224//intrinsic component of membrane	-	GO:0044765;GO:0044763
Unigene0019999	1756	3751	27.3755	59.2523	1.11399	7.22e-139	2.21e-136	yes	U-box domain-containing protein 5 [Morus notabilis]	-	-	GO:0003824//catalytic activity	GO:0006952//defense response;GO:0050794//regulation of cellular process;GO:0044237//cellular metabolic process
Unigene0041367	0	12	0.001	1.3331	10.3806	0.000489894	0.00304886	yes	U-box domain-containing protein [Medicago truncatula]	-	-	-	-
Unigene0031453	47	118	1.8999	4.8332	1.34706	2.47e-08	3.15e-07	yes	Ubiquitin-conjugating enzyme E2 7 [Aegilops tauschii]	ko04141//Protein processing in endoplasmic reticulum//Folding, sorting and degradation//Genetic Information Processing;ko04120//Ubiquitin mediated proteolysis//Folding, sorting and degradation//Genetic Information Processing	-	GO:0003824//catalytic activity	-
Unigene0021384	1	12	0.0794	0.9649	3.60317	0.0034275	0.0169668	yes	ubiquitin activating enzyme-like protein [Pisum sativum]	ko04120//Ubiquitin mediated proteolysis//Folding, sorting and degradation//Genetic Information Processing	-	GO:0016874//ligase activity	-
Unigene0012570	2	16	0.292	2.3667	3.01884	0.00131833	0.00733535	yes	ubiquitin [Triticum aestivum]	ko03010//Ribosome//Translation//Genetic Information Processing	GO:0043231//intracellular membrane-bounded organelle;GO:0030312;GO:0043232;GO:0031090//organelle membrane;GO:0030529//ribonucleoprotein complex	GO:0046914//transition metal ion binding;GO:0016209//antioxidant activity;GO:0005198//structural molecule activity	GO:0006801//superoxide metabolic process;GO:0019941//modification-dependent protein catabolic process;GO:0006605//protein targeting;GO:0010467//gene expression;GO:0036211
Unigene0015924	0	12	0.001	1.2074	10.2377	0.000489894	0.00304886	yes	ubiquinol-cytochrome C reductase complex 14 kDa protein, putative (ISS) [Ostreococcus tauri]	ko01100//Metabolic pathways//Global and overview maps//Metabolism;ko00190//Oxidative phosphorylation//Energy metabolism//Metabolism	-	-	-
Unigene0051464	8	0	0.5135	0.001	-9.00422	0.00782344	0.0338197	yes	tyrosinase [Galdieria sulphuraria]	-	-	-	-
Unigene0028420	23	51	1.0579	2.3768	1.16782	0.00154648	0.00844098	yes	Ty3/gypsy retrotransposon protein [Beta vulgaris subsp. vulgaris]	-	GO:0043231//intracellular membrane-bounded organelle;GO:0031224//intrinsic component of membrane	GO:0032550;GO:0004672//protein kinase activity;GO:0005215//transporter activity	GO:0044763;GO:0006259//DNA metabolic process;GO:0006464//cellular protein modification process
Unigene0013642	8	26	0.298	0.9815	1.71968	0.00295847	0.0149196	yes	Tubulin alpha chain [Morus notabilis]	ko04145//Phagosome//Transport and catabolism//Cellular Processes	GO:0032991//macromolecular complex;GO:0015630//microtubule cytoskeleton	GO:0017111//nucleoside-triphosphatase activity;GO:0032550;GO:0005198//structural molecule activity	GO:0044763;GO:0043623//cellular protein complex assembly
Unigene0013453	229	653	11.2248	32.4322	1.53074	3.09e-47	2.24e-45	yes	TSPO(outer membrane tryptophan-rich sensory protein)-related [Theobroma cacao]	-	GO:0031224//intrinsic component of membrane;GO:0005794//Golgi apparatus;GO:0042170//plastid membrane	GO:0046906//tetrapyrrole binding	GO:0033013//tetrapyrrole metabolic process;GO:0051234//establishment of localization;GO:0050896//response to stimulus
Unigene0034875	4	24	0.2398	1.4581	2.60419	0.000181736	0.00124847	yes	triosephosphate isomerase, cytosolic [Zea mays]	ko01100//Metabolic pathways//Global and overview maps//Metabolism;ko01110//Biosynthesis of secondary metabolites//Global and overview maps//Metabolism;ko00010//Glycolysis / Gluconeogenesis//Carbohydrate metabolism//Metabolism;ko00710//Carbon fixation in photosynthetic organisms//Energy metabolism//Metabolism;ko00051//Fructose and mannose metabolism//Carbohydrate metabolism//Metabolism;ko00562//In…	-	-	-
Unigene0044666	1	17	0.0522	0.8993	4.10668	0.000145836	0.00101958	yes	Trihelix transcription factor GT-4 -like protein [Gossypium arboreum]	-	-	-	-
Unigene0041083	12	29	0.7549	1.8485	1.292	0.0115913	0.0475369	yes	triacylglycerol lipase [Ricinus communis]	-	-	GO:0016298//lipase activity	GO:0044238
Unigene0010927	0	8	0.001	0.4739	8.88844	0.00782344	0.0338197	yes	Translational activator gcn1 [Gossypium arboreum]	-	-	-	-
Unigene0028894	8	25	0.2643	0.8369	1.66288	0.00458378	0.0216188	yes	translation initiation factor eIF-5A [Galdieria sulphuraria]	-	-	GO:0008135//translation factor activity, nucleic acid binding	GO:0006417//regulation of translation;GO:0006414//translational elongation
Unigene0020039	20	53	0.6813	1.8294	1.42501	0.000145535	0.00101916	yes	translation elongation factor aEF-2 [Phytophthora parasitica INRA-310]	-	-	GO:0017111//nucleoside-triphosphatase activity;GO:0008135//translation factor activity, nucleic acid binding;GO:0032550	GO:0034645//cellular macromolecule biosynthetic process
Unigene0024211	29	64	0.6961	1.5567	1.16112	0.000377248	0.00241999	yes	transketolase [Phytophthora infestans T30-4]	ko01100//Metabolic pathways//Global and overview maps//Metabolism;ko01110//Biosynthesis of secondary metabolites//Global and overview maps//Metabolism;ko00710//Carbon fixation in photosynthetic organisms//Energy metabolism//Metabolism;ko00030//Pentose phosphate pathway//Carbohydrate metabolism//Metabolism	-	-	-
Unigene0016139	1524	368	106.19	25.9817	-2.03108	2.18e-150	7.73e-148	yes	Transcription factor bHLH61 isoform 2 [Theobroma cacao]	-	-	GO:0005488//binding	-
Unigene0017935	291	128	11.1825	4.984	-1.16587	6.43e-15	1.43e-13	yes	Transcription factor [Theobroma cacao]	-	GO:0043231//intracellular membrane-bounded organelle	GO:0003676//nucleic acid binding	GO:0010468//regulation of gene expression;GO:0034645//cellular macromolecule biosynthetic process
Unigene0001912	94	14	6.6533	1.0041	-2.72817	1.18e-15	2.78e-14	yes	transcript antisense to ribosomal rna protein [Nannochloropsis gaditana CCMP526]	-	-	-	-
Unigene0001917	30	110	1.8252	6.7812	1.89349	4.65e-12	8.54e-11	yes	transcript antisense to ribosomal rna protein [Nannochloropsis gaditana CCMP526]	-	-	-	-
Unigene0001911	8	138	0.7175	12.5408	4.12751	8.08e-32	4e-30	yes	transcript antisense to ribosomal rna protein [Nannochloropsis gaditana CCMP526]	-	-	-	-
Unigene0024811	2	13	0.2398	1.5796	2.71966	0.0074061	0.0326681	yes	Topless-related protein 1 [Triticum urartu]	-	-	-	GO:0010468//regulation of gene expression
Unigene0049816	1	11	0.1885	2.101	3.47844	0.00636217	0.0288146	yes	TMV resistance protein N [Morus notabilis]	-	-	-	-
Unigene0021575	14	49	3.27	11.5969	1.82638	1.15e-05	0.000100048	yes	TMV resistance protein N [Medicago truncatula]	-	-	GO:0032550	GO:0050794//regulation of cellular process
Unigene0041497	21	60	2.293	6.6383	1.53358	1.76e-05	0.000148519	yes	TIR-NBS-LRR type disease resistance-like protein [Theobroma cacao]	-	-	GO:0016787//hydrolase activity	GO:0008152//metabolic process
Unigene0012415	2	19	0.1676	1.6135	3.2671	0.000222778	0.00150292	yes	TIR-NBS-LRR type disease resistance protein [Glycine max]	-	-	-	-
Unigene0015086	35	134	3.0574	11.8605	1.95579	5.99e-15	1.34e-13	yes	Tir-nbs-lrr resistance protein [Medicago truncatula]	-	-	-	-
Unigene0012828	0	10	0.001	0.7821	9.61121	0.00195752	0.0103274	yes	TIR-NBS type disease resistance protein [Populus trichocarpa]	-	-	GO:0005488//binding	GO:0071704;GO:0044238;GO:0044699;GO:0006807//nitrogen compound metabolic process;GO:0044237//cellular metabolic process
Unigene0022299	0	9	0.001	1.0101	9.98028	0.00391328	0.0189403	yes	TIGR01456 family HAD hydrolase [Aphanomyces astaci]	-	-	-	-
Unigene0042019	167	341	9.297	19.2354	1.04893	6.99e-15	1.55e-13	yes	Thylakoid lumenal 19 kDa protein [Morus notabilis]	-	GO:0009521;GO:0031978	GO:0046872//metal ion binding	GO:0044237//cellular metabolic process
Unigene0022688	19	59	1.6733	5.265	1.65374	6.67e-06	6.05e-05	yes	thioredoxin H [Helicosporidium sp. ex Simulium jonesi]	-	-	-	-
Unigene0009958	8077	22524	295.783	835.774	1.49858	0	0	yes	thiazole biosynthetic enzyme [Gossypium hirsutum]	-	GO:0009532//plastid stroma;GO:0009526//plastid envelope	GO:0046914//transition metal ion binding;GO:0046983//protein dimerization activity	GO:0006772//thiamine metabolic process;GO:0009893//positive regulation of metabolic process;GO:0009617//response to bacterium;GO:0005984//disaccharide metabolic process;GO:0018131//oxazole or thiazole biosynthetic process;GO:0005982//starch metabolic process;GO:0006468//protein phosphorylation;GO:0009416//response to light stimulus;GO:0033554//cellular response to stress;GO:0043269//regulation of…
Unigene0017871	0	12	0.001	0.7258	9.50343	0.000489894	0.00304886	yes	thiamine biosynthetic enzyme [Monoraphidium neglectum]	-	GO:0009536//plastid	-	GO:0006790//sulfur compound metabolic process;GO:1901564;GO:0006725//cellular aromatic compound metabolic process;GO:0018130;GO:1901360//organic cyclic compound metabolic process
Unigene0017268	91	31	6.4156	2.2145	-1.5346	5.45e-08	6.7e-07	yes	thaumatin-like protein/pathogenesis related protein-5 [Populus szechuanica]	-	-	-	-
Unigene0031272	582	280	25.5235	12.4422	-1.03658	1.82e-23	6.47e-22	yes	Tetratricopeptide repeat-like superfamily protein [Theobroma cacao]	-	-	GO:0016740//transferase activity	GO:0050789//regulation of biological process
Unigene0032676	19	46	2.0172	4.9486	1.29467	0.00111018	0.00628766	yes	Tetratricopeptide repeat-like superfamily protein [Theobroma cacao]	-	-	-	-
Unigene0020473	0	10	0.001	2.377	11.2149	0.00195752	0.0103274	yes	Tetratricopeptide repeat-like superfamily protein [Theobroma cacao]	-	-	-	-
Unigene0035896	25	65	1.2528	3.3006	1.39757	3.09e-05	0.000249158	yes	Tetratricopeptide repeat (TPR)-like superfamily protein isoform 2 [Theobroma cacao]	-	-	GO:0042623//ATPase activity, coupled	-
Unigene0028669	22	44	3.2922	6.6716	1.01898	0.00932491	0.0394042	yes	terminal flower 2-1 [Dimocarpus longan]	-	-	-	-
Unigene0032646	13	72	0.9201	5.1637	2.48854	5.04e-11	8.45e-10	yes	terminal flower 1 protein [Dimocarpus longan]	-	GO:0043231//intracellular membrane-bounded organelle	-	GO:0009909//regulation of flower development;GO:0030001//metal ion transport
Unigene0009193	0	18	0.001	0.4466	8.80284	7.69e-06	6.9e-05	yes	Telomere repeat-binding 6 -like protein [Gossypium arboreum]	-	-	-	-
Unigene0014872	15	62	0.6971	2.9195	2.06628	6.42e-08	7.82e-07	yes	Targeting for Xklp2-A [Gossypium arboreum]	-	GO:0015630//microtubule cytoskeleton	-	GO:0000280//nuclear division
Unigene0034507	11	50	1.6507	7.6026	2.20341	4.76e-07	5.14e-06	yes	Tar1p [Medicago truncatula]	-	-	-	-
Unigene0016917	11	95	1.4555	12.7371	3.12945	9.2e-18	2.45e-16	yes	talisin [Talisia esculenta]	-	-	GO:0061135	GO:0010466//negative regulation of peptidase activity
Unigene0035830	13	37	1.7287	4.9853	1.52799	0.000949698	0.00549175	yes	T4.17 [Malus x robusta]	-	-	-	-
Unigene0033859	378	1136	9.7255	29.6157	1.60652	1.87e-84	2.79e-82	yes	Syntaxin-61 -like protein [Gossypium arboreum]	-	-	-	GO:0016192//vesicle-mediated transport
Unigene0009714	1323	3649	28.1037	78.5414	1.48269	7.64e-222	4.61e-219	yes	SYNC1 protein [Medicago truncatula]	-	-	-	-
Unigene0009860	8	27	0.6684	2.2857	1.77385	0.00189492	0.0101025	yes	SWITCH1 family protein [Populus trichocarpa]	-	-	-	GO:0051177//meiotic sister chromatid cohesion
Unigene0016667	17	41	3.5815	8.7522	1.28908	0.00226501	0.011784	yes	SWAP (Suppressor-of-White-APricot)/surp domain-containing protein / D111/G-patch domain-containing protein isoform 4, partial [Theobroma cacao]	-	GO:0043231//intracellular membrane-bounded organelle	GO:0003676//nucleic acid binding	GO:0006396//RNA processing
Unigene0052781	135	47	12.3552	4.3585	-1.50321	8.45e-11	1.39e-09	yes	Suspensor-specific protein [Medicago truncatula]	-	-	-	-
Unigene0022730	691	94	28.2511	3.8941	-2.85895	7.46e-108	1.58e-105	yes	Sulfotransferase 2A [Theobroma cacao]	-	-	-	-
Unigene0040411	16	39	1.0269	2.5364	1.30449	0.00270283	0.0137632	yes	Sulfotransferase 2A [Theobroma cacao]	-	-	-	-
Unigene0007463	1993	702	46.4705	16.5855	-1.48639	7.23e-123	1.82e-120	yes	Sulfate transporter 3,5 isoform 1 [Theobroma cacao]	-	GO:0031224//intrinsic component of membrane	GO:0015291//secondary active transmembrane transporter activity;GO:0015103//inorganic anion transmembrane transporter activity	GO:0044763;GO:0008272//sulfate transport
Unigene0034057	18	56	1.0697	3.372	1.6564	1.15e-05	0.000100215	yes	Sugar transporter 1 isoform 1 [Theobroma cacao]	-	GO:0031224//intrinsic component of membrane	GO:0022857//transmembrane transporter activity	GO:0044765;GO:0044763
Unigene0037238	8	36	1.3864	6.3214	2.1889	2.59e-05	0.000212388	yes	Succinate-semialdehyde dehydrogenase [Morus notabilis]	-	-	-	GO:0008152//metabolic process
Unigene0035566	4	34	0.2064	1.7779	3.10666	6.17e-07	6.55e-06	yes	succinate dehydrogenase iron-sulfur subunit, subunit B [Emiliania huxleyi CCMP1516]	ko01100//Metabolic pathways//Global and overview maps//Metabolism;ko01110//Biosynthesis of secondary metabolites//Global and overview maps//Metabolism;ko00190//Oxidative phosphorylation//Energy metabolism//Metabolism;ko00020//Citrate cycle (TCA cycle)//Carbohydrate metabolism//Metabolism	GO:0019866//organelle inner membrane;GO:0043231//intracellular membrane-bounded organelle	GO:0000104//succinate dehydrogenase activity;GO:0043169//cation binding;GO:0051536//iron-sulfur cluster binding	GO:0006101//citrate metabolic process
Unigene0035599	1	12	0.0797	0.9692	3.60414	0.0034275	0.0169668	yes	succinate dehydrogenase flavo protein subunit,subunit A Fp subunit, mitochondrial [Emiliania huxleyi CCMP1516]	ko01100//Metabolic pathways//Global and overview maps//Metabolism;ko01110//Biosynthesis of secondary metabolites//Global and overview maps//Metabolism;ko00190//Oxidative phosphorylation//Energy metabolism//Metabolism;ko00020//Citrate cycle (TCA cycle)//Carbohydrate metabolism//Metabolism	-	GO:0016491//oxidoreductase activity	GO:0044710
Unigene0030334	20	46	1.9186	4.4714	1.22067	0.00189009	0.0100826	yes	Subtilisin-like serine endopeptidase family protein [Theobroma cacao]	-	-	GO:0070011//peptidase activity, acting on L-amino acid peptides	-
Unigene0019247	19	3	3.1504	0.504	-2.64404	0.000860688	0.00503714	yes	Subtilase family protein [Theobroma cacao]	-	-	GO:0070011//peptidase activity, acting on L-amino acid peptides	GO:0071704;GO:0044238;GO:0044763
Unigene0025150	4	21	0.5792	3.0812	2.41136	0.000916869	0.00532109	yes	Stress responsive alpha-beta barrel domain protein [Arabidopsis thaliana]	-	-	-	-
Unigene0028394	77	26	5.6588	1.9361	-1.54734	5.28e-07	5.65e-06	yes	Stomagen [Theobroma cacao]	-	-	-	GO:0003002//regionalization;GO:0030154//cell differentiation;GO:0010374//stomatal complex development;GO:0009451//RNA modification;GO:0007154//cell communication
Unigene0024228	540	1092	8.2274	16.8583	1.03495	1.76e-41	1.09e-39	yes	START-2 domain protein [Medicago truncatula]	-	-	-	-
Unigene0040635	704	1437	13.624	28.178	1.04842	3.84e-54	3.27e-52	yes	Squamosa promoter binding protein-like 8 [Theobroma cacao]	-	-	-	-
Unigene0002088	294	998	28.2545	97.1834	1.78223	1.14e-86	1.77e-84	yes	Snakin-1 [Glycine soja]	-	-	-	-
Unigene0044308	291	783	6.1718	16.8267	1.44699	1.67e-51	1.33e-49	yes	S-locus lectin protein kinase family protein [Theobroma cacao]	-	-	-	-
Unigene0009439	10	32	0.7854	2.5466	1.69707	0.00095196	0.00550141	yes	SKU5 similar 18 [Theobroma cacao]	-	-	GO:0046914//transition metal ion binding;GO:0052689//carboxylic ester hydrolase activity	GO:0010208//pollen wall assembly;GO:0044710
Unigene0009440	8	52	0.3851	2.5364	2.71948	5.46e-09	7.51e-08	yes	SKU5 similar 18 [Theobroma cacao]	-	-	GO:0046914//transition metal ion binding;GO:0003824//catalytic activity	GO:0010208//pollen wall assembly;GO:0044710
Unigene0046577	2	15	0.2522	1.9167	2.92598	0.0023592	0.0121949	yes	Similar to shaggy related protein kinase. Belongs to the CDC2/CDKX subfamily [Arabidopsis thaliana]	-	-	GO:0004672//protein kinase activity;GO:0032550	GO:0006796//phosphate-containing compound metabolic process;GO:0006464//cellular protein modification process
Unigene0001187	22	56	1.0974	2.8304	1.36692	0.00015386	0.00107262	yes	short-chain dehydrogenase/reductase SDR isoform 1 [Galdieria sulphuraria]	ko01100//Metabolic pathways//Global and overview maps//Metabolism;ko01040//Biosynthesis of unsaturated fatty acids//Lipid metabolism//Metabolism;ko00061//Fatty acid biosynthesis//Lipid metabolism//Metabolism	-	-	-
Unigene0000144	390	150	19.8782	7.7468	-1.35951	1.86e-24	6.93e-23	yes	short-chain dehydrogenase/reductase family protein [Populus trichocarpa]	ko01100//Metabolic pathways//Global and overview maps//Metabolism;ko01040//Biosynthesis of unsaturated fatty acids//Lipid metabolism//Metabolism;ko00061//Fatty acid biosynthesis//Lipid metabolism//Metabolism	-	-	-
Unigene0042538	1429	3431	34.1195	83.0064	1.28263	4.08e-165	1.67e-162	yes	Seven transmembrane MLO family protein [Theobroma cacao]	-	GO:0043231//intracellular membrane-bounded organelle;GO:0031224//intrinsic component of membrane	GO:0005515//protein binding	GO:0010243//response to organonitrogen compound;GO:0015833//peptide transport;GO:0014070//response to organic cyclic compound;GO:0046942//carboxylic acid transport;GO:0009404//toxin metabolic process;GO:0002252;GO:0010260//organ senescence;GO:0006812//cation transport;GO:0050832//defense response to fungus
Unigene0045058	44	87	1.96	3.9269	1.00254	0.000226099	0.00152305	yes	Serine/threonine-protein kinase PBS1 [Morus notabilis]	-	-	GO:0004713//protein tyrosine kinase activity;GO:0032550	GO:0006468//protein phosphorylation
Unigene0014533	21	53	1.7277	4.4181	1.35457	0.000263136	0.0017455	yes	Serine/threonine-protein kinase PBS1 [Gossypium arboreum]	ko04626//Plant-pathogen interaction//Environmental adaptation//Organismal Systems	-	GO:1901363;GO:0004672//protein kinase activity;GO:0036094//small molecule binding;GO:0097159//organic cyclic compound binding	GO:0006468//protein phosphorylation;GO:0007165//signal transduction
Unigene0008840	101	211	6.9563	14.7252	1.0819	2.9e-10	4.51e-09	yes	Serine protease 45 [Gossypium arboreum]	-	-	GO:0016787//hydrolase activity	GO:0019538//protein metabolic process
Unigene0000523	43	16	6.8957	2.5999	-1.40724	0.00059507	0.00362298	yes	senescence-associated protein-like [Pfiesteria piscicida]	-	-	-	-
Unigene0003428	54	489	6.9735	63.9866	3.19781	6.81e-88	1.08e-85	yes	senescence-associated protein-like [Pfiesteria piscicida]	-	-	-	-
Unigene0002020	6	68	0.4203	4.826	3.52134	2.36e-14	5.07e-13	yes	senescence-associated protein [Micromonas pusilla CCMP1545]	-	-	-	-
Unigene0041930	60	16	3.7135	1.0034	-1.88788	4.04e-07	4.41e-06	yes	senescence-associated protein [Medicago truncatula]	-	-	-	-
Unigene0001913	211	102	17.0971	8.3745	-1.02968	1.93e-09	2.78e-08	yes	senescence-associated protein [Medicago truncatula]	-	-	-	-
Unigene0011938	16	36	1.6097	3.6697	1.18887	0.00786634	0.0339641	yes	senescence-associated protein [Medicago truncatula]	-	-	-	-
Unigene0031220	9	25	1.4179	3.9908	1.49292	0.00909852	0.0385649	yes	senescence-associated protein [Medicago truncatula]	-	-	GO:0004518//nuclease activity	GO:0090304
Unigene0011851	16	77	1.7123	8.3495	2.28575	1.06e-10	1.72e-09	yes	Senescence-associated protein [Medicago truncatula]	-	-	-	-
Unigene0048803	97	770	8.5148	68.4877	3.0078	1.19e-127	3.08e-125	yes	senescence-associated protein [Medicago truncatula]	-	-	-	-
Unigene0048802	33	281	2.6659	23.0016	3.10904	1.85e-50	1.45e-48	yes	senescence-associated protein [Medicago truncatula]	-	-	-	-
Unigene0041931	7	101	0.7359	10.7591	3.8699	2.29e-22	7.73e-21	yes	senescence-associated protein [Medicago truncatula]	-	-	-	-
Unigene0009079	492	204	23.165	9.7324	-1.25108	1.36e-26	5.56e-25	yes	senescence-associated family protein [Populus trichocarpa]	-	-	-	-
Unigene0052613	536	259	36.4956	17.8688	-1.03028	1.57e-21	5.07e-20	yes	senescence-associated family protein [Populus trichocarpa]	-	-	-	-
Unigene0029013	2	80	0.0837	3.3942	5.3417	1.64e-21	5.28e-20	yes	secreted protein [Thraustotheca clavata]	ko01100//Metabolic pathways//Global and overview maps//Metabolism;ko00500//Starch and sucrose metabolism//Carbohydrate metabolism//Metabolism;ko00040//Pentose and glucuronate interconversions//Carbohydrate metabolism//Metabolism	-	GO:0016798//hydrolase activity, acting on glycosyl bonds	GO:0044238;GO:0045229//external encapsulating structure organization
Unigene0029188	0	24	0.001	4.6327	12.1776	1.21e-07	1.42e-06	yes	secreted protein [Thraustotheca clavata]	-	-	-	-
Unigene0007351	2	15	0.2666	2.0261	2.92596	0.0023592	0.0121949	yes	Sec-independent protein translocase protein (mitochondrion) [Malus domestica]	-	GO:0031224//intrinsic component of membrane;GO:0031090//organelle membrane;GO:0043231//intracellular membrane-bounded organelle	-	GO:0016070//RNA metabolic process
Unigene0000958	451	205	49.2452	22.681	-1.1185	9.77e-21	3.05e-19	yes	SAUR family protein [Theobroma cacao]	ko04075//Plant hormone signal transduction//Signal transduction//Environmental Information Processing	-	-	-
Unigene0021560	27	56	4.7871	10.0605	1.07148	0.00197303	0.0103979	yes	SAP domain-containing family protein [Populus trichocarpa]	ko03013//RNA transport//Translation//Genetic Information Processing;ko03040//Spliceosome//Transcription//Genetic Information Processing;ko03015//mRNA surveillance pathway//Translation//Genetic Information Processing	-	-	-
Unigene0022791	16533	2669	631.263	103.259	-2.61197	0	0	yes	Salicylate O-methyltransferase [Gossypium arboreum]	-	-	GO:0008170//N-methyltransferase activity	GO:0008152//metabolic process
Unigene0014844	1	11	0.0784	0.8741	3.47887	0.00636217	0.0288146	yes	saccharopine dehydrogenase [Saprolegnia parasitica CBS 223.65]	ko01100//Metabolic pathways//Global and overview maps//Metabolism;ko01110//Biosynthesis of secondary metabolites//Global and overview maps//Metabolism;ko00310//Lysine degradation//Amino acid metabolism//Metabolism	-	-	-
Unigene0022878	26	10	4.2199	1.6445	-1.35956	0.0114032	0.0469063	yes	RS30, ribosomal protein 30 40S small ribosomal subunit [Thalassiosira pseudonana CCMP1335]	ko03010//Ribosome//Translation//Genetic Information Processing	GO:0030529//ribonucleoprotein complex	GO:0005198//structural molecule activity	GO:0010467//gene expression
Unigene0046935	88	237	8.6112	23.499	1.44831	3.99e-17	1.03e-15	yes	RRNA intron-encoded homing endonuclease [Medicago truncatula]	-	-	-	-
Unigene0028374	310	898	38.9108	114.21	1.55345	8.43e-65	8.91e-63	yes	RRNA intron-encoded homing endonuclease [Medicago truncatula]	-	-	-	-
Unigene0016155	7204	21543	708.817	2147.77	1.59935	0	0	yes	RRNA intron-encoded homing endonuclease [Medicago truncatula]	-	-	-	-
Unigene0031219	186	920	15.2788	76.5744	2.32533	1.35e-113	3.08e-111	yes	RRNA intron-encoded homing endonuclease [Medicago truncatula]	-	-	GO:0016757//transferase activity, transferring glycosyl groups;GO:0004518//nuclease activity	GO:0006497//protein lipidation;GO:0090304
Unigene0001910	183	1052	16.2498	94.6529	2.54222	5.73e-143	1.84e-140	yes	RRNA intron-encoded homing endonuclease [Medicago truncatula]	-	-	-	-
Unigene0046938	11	65	0.7499	4.4901	2.58198	1.95e-10	3.08e-09	yes	RRNA intron-encoded homing endonuclease [Medicago truncatula]	-	-	-	-
Unigene0001914	11	99	1.6741	15.2663	3.18889	8.92e-19	2.52e-17	yes	RRNA intron-encoded homing endonuclease [Medicago truncatula]	-	-	-	-
Unigene0022425	0	52	0.001	7.7978	12.9289	4.74e-16	1.15e-14	yes	RRNA intron-encoded homing endonuclease [Medicago truncatula]	-	-	-	-
Unigene0006750	36	14	1.9595	0.7721	-1.34363	0.00263377	0.0134498	yes	RNI superfamily protein [Theobroma cacao]	-	GO:0044424	-	GO:0009987//cellular process;GO:0065008;GO:0048731;GO:0050789//regulation of biological process;GO:0009628//response to abiotic stimulus;GO:0042221//response to chemical;GO:0009653//anatomical structure morphogenesis;GO:0006950//response to stress
Unigene0023232	8	0	1.4278	0.001	-10.4796	0.00782344	0.0338197	yes	RNA-directed DNA polymerase (Reverse transcriptase) [Medicago truncatula]	-	-	-	-
Unigene0039986	153	332	4.4001	9.6746	1.13667	2.18e-16	5.37e-15	yes	RNA polymerase II transcriptional coactivator KELP -like protein [Gossypium arboreum]	-	-	GO:0046872//metal ion binding;GO:0003676//nucleic acid binding	-
Unigene0046373	78	154	3.1697	6.3411	1.00039	3.92e-07	4.28e-06	yes	RNA polymerase II elongation factor ELL3 isoform 1 [Theobroma cacao]	-	-	GO:0008135//translation factor activity, nucleic acid binding	GO:0034645//cellular macromolecule biosynthetic process
Unigene0027222	7	29	0.5498	2.3079	2.0696	0.000316266	0.00205889	yes	RNA binding protein [Arabidopsis lyrata subsp. lyrata]	-	GO:0016020//membrane;GO:0009536//plastid	GO:0016741;GO:0003676//nucleic acid binding	GO:0008152//metabolic process
Unigene0020966	256	722	7.3821	21.0959	1.51486	6.05e-51	4.78e-49	yes	RmlC-like cupins superfamily protein [Medicago truncatula]	-	-	-	-
Unigene0009456	7	44	0.4313	2.7467	2.67094	1.25e-07	1.47e-06	yes	RL6, ribosomal protein 6 [Thalassiosira pseudonana CCMP1335]	ko03010//Ribosome//Translation//Genetic Information Processing	GO:0005622//intracellular	-	-
Unigene0052610	18	5	1.3854	0.3899	-1.82913	0.0106654	0.0442587	yes	RING/FYVE/PHD zinc finger superfamily protein isoform 2 [Theobroma cacao]	-	-	GO:0046914//transition metal ion binding	-
Unigene0033879	753	2264	20.6181	62.8132	1.60716	2.49e-156	9.51e-154	yes	RING/FYVE/PHD zinc finger superfamily protein isoform 1 [Theobroma cacao]	-	-	GO:0003824//catalytic activity;GO:0046914//transition metal ion binding	-
Unigene0039468	42	163	1.3919	5.4737	1.97546	4.55e-18	1.23e-16	yes	RING zinc finger family protein [Populus trichocarpa]	-	-	-	-
Unigene0018505	0	9	0.001	2.0498	11.0013	0.00391328	0.0189403	yes	Ribosomal RNA small subunit methyltransferase E [Morus notabilis]	-	-	-	-
Unigene0036909	8	24	1.5977	4.8566	1.60395	0.00704452	0.0314519	yes	Ribosomal RNA small subunit methyltransferase E [Gossypium arboreum]	-	-	GO:0016741	GO:0016072//rRNA metabolic process;GO:0006743//ubiquinone metabolic process
Unigene0029240	26	6	3.5541	0.8311	-2.09639	0.000540282	0.00332157	yes	ribosomal protein S7 [Pyropia haitanensis]	ko03010//Ribosome//Translation//Genetic Information Processing	-	-	-
Unigene0024350	78	156	3.2208	6.5271	1.01902	2.17e-07	2.46e-06	yes	ribosomal protein S4 [Citrullus lanatus]	-	-	-	-
Unigene0024349	35	109	2.5935	8.1839	1.65789	3.66e-10	5.64e-09	yes	ribosomal protein S4 (mitochondrion) (mitochondrion) [Asclepias syriaca]	-	-	-	-
Unigene0035809	23	7	3.1846	0.9821	-1.69717	0.00525564	0.0244431	yes	Ribosomal protein S10 [Medicago truncatula]	-	-	-	-
Unigene0035808	27	9	3.7384	1.2627	-1.56591	0.00396468	0.0191373	yes	Ribosomal protein S10 [Medicago truncatula]	-	-	-	-
Unigene0041888	14	51	0.5634	2.0795	1.88401	4.63e-06	4.29e-05	yes	Ribosomal protein S10 [Medicago truncatula]	-	-	-	-
Unigene0047868	4	24	0.814	4.9486	2.60392	0.000181736	0.00124847	yes	Ribosomal protein S10 [Medicago truncatula]	-	-	-	-
Unigene0018808	136	314	5.2374	12.2526	1.22617	1.88e-17	4.91e-16	yes	ribosomal protein L5 [Brassica napus]	-	-	-	-
Unigene0014067	18	41	1.6995	3.9223	1.20659	0.00384456	0.0187816	yes	Ribosomal protein L27, component of cytosolic 80S ribosome and 60S large subunit [Ostreococcus lucimarinus CCE9901]	ko03010//Ribosome//Translation//Genetic Information Processing	GO:0030529//ribonucleoprotein complex	-	-
Unigene0002533	8	23	0.8494	2.4743	1.5425	0.0107331	0.0444207	yes	ribosomal protein L22 [Pfiesteria piscicida]	ko03010//Ribosome//Translation//Genetic Information Processing	-	-	-
Unigene0012805	20	0	2.9197	0.001	-11.5116	1.93e-06	1.89e-05	yes	ribosomal protein L18ae/LX [Helicosporidium sp. ATCC 50920]	ko03010//Ribosome//Translation//Genetic Information Processing	GO:0030529//ribonucleoprotein complex	GO:0005198//structural molecule activity	GO:0010467//gene expression
Unigene0025492	14	2	2.9728	0.4303	-2.78841	0.00419502	0.0201011	yes	ribosomal protein L14b/L23e [Coccomyxa subellipsoidea C-169]	ko03010//Ribosome//Translation//Genetic Information Processing	GO:0030529//ribonucleoprotein complex	GO:0005198//structural molecule activity	GO:0010467//gene expression
Unigene0036832	32	11	5.8275	2.0298	-1.52154	0.00193496	0.0102912	yes	ribosomal protein l12 [Nannochloropsis gaditana]	ko03010//Ribosome//Translation//Genetic Information Processing	GO:0030529//ribonucleoprotein complex	GO:0005198//structural molecule activity	GO:0010467//gene expression
Unigene0022660	2	29	0.1404	2.0635	3.87748	4.71e-07	5.09e-06	yes	Rho GTPase-activating 32 [Gossypium arboreum]	-	-	-	-
Unigene0047416	4	24	0.9183	5.583	2.604	0.000181736	0.00124847	yes	reverse transcriptase, partial [Prunus salicina]	-	-	GO:0034061	GO:0006260//DNA replication
Unigene0024919	18	41	0.8025	1.8521	1.20659	0.00384456	0.0187816	yes	Retrovirus-related Pol polyprotein from transposon TNT 1-94, partial [Glycine soja]	-	-	GO:0046872//metal ion binding;GO:0097159//organic cyclic compound binding	GO:0044260;GO:0044238
Unigene0023733	2	14	0.3044	2.1589	2.82626	0.00419502	0.0201011	yes	Retrovirus-related Pol polyprotein from transposon TNT 1-94, partial [Glycine soja]	-	-	GO:0005488//binding	-
Unigene0016395	10	0	1.733	0.001	-10.7591	0.00195752	0.0103274	yes	Retrovirus-related Pol polyprotein from transposon TNT 1-94 [Morus notabilis]	-	-	GO:0097159//organic cyclic compound binding	GO:0044260;GO:0090304
Unigene0046153	25	4	2.1352	0.3462	-2.62469	0.000104826	0.000759104	yes	Retrovirus-related Pol polyprotein from transposon TNT 1-94 [Morus notabilis]	-	-	GO:0016772//transferase activity, transferring phosphorus-containing groups;GO:0003676//nucleic acid binding	GO:0044260;GO:0090304
Unigene0037853	24	5	1.546	0.3263	-2.24427	0.000550905	0.00337396	yes	Retrovirus-related Pol polyprotein from transposon TNT 1-94 [Morus notabilis]	-	-	GO:0097159//organic cyclic compound binding;GO:1901363;GO:0003824//catalytic activity	GO:0008152//metabolic process
Unigene0032024	18	5	1.2558	0.3535	-1.82882	0.0106654	0.0442587	yes	Retrovirus-related Pol polyprotein from transposon TNT 1-94 [Morus notabilis]	-	-	GO:0005488//binding	-
Unigene0005536	73	149	2.7405	5.6679	1.04838	2.08e-07	2.37e-06	yes	Retrovirus-related Pol polyprotein from transposon TNT 1-94 [Morus notabilis]	-	-	-	-
Unigene0005532	30	66	1.7001	3.7897	1.15646	0.000315728	0.00205654	yes	Retrovirus-related Pol polyprotein from transposon TNT 1-94 [Morus notabilis]	-	-	-	-
Unigene0022637	25	62	1.2482	3.1366	1.32935	9.38e-05	0.000685496	yes	Retrovirus-related Pol polyprotein from transposon TNT 1-94 [Morus notabilis]	-	-	-	-
Unigene0041511	26	66	1.2242	3.1487	1.36292	3.82e-05	0.000303217	yes	Retrovirus-related Pol polyprotein from transposon TNT 1-94 [Morus notabilis]	-	-	GO:0005488//binding	-
Unigene0037683	10	28	0.9014	2.5573	1.50438	0.00513866	0.0239638	yes	Retrovirus-related Pol polyprotein from transposon TNT 1-94 [Morus notabilis]	-	GO:0031224//intrinsic component of membrane	GO:0046914//transition metal ion binding;GO:0097159//organic cyclic compound binding	GO:0006259//DNA metabolic process
Unigene0025566	7	22	0.9949	3.1681	1.67099	0.00817489	0.0350685	yes	Retrovirus-related Pol polyprotein from transposon TNT 1-94 [Morus notabilis]	-	-	GO:0005488//binding	GO:0006259//DNA metabolic process
Unigene0026074	3	15	0.2457	1.2447	2.34083	0.00756354	0.0332146	yes	Retrovirus-related Pol polyprotein from transposon TNT 1-94 [Morus notabilis]	-	-	GO:0016772//transferase activity, transferring phosphorus-containing groups;GO:0003676//nucleic acid binding	GO:0044260;GO:0090304
Unigene0044863	1	10	0.2229	2.2587	3.34102	0.0117402	0.0478359	yes	Retrovirus-related Pol polyprotein from transposon TNT 1-94 [Morus notabilis]	-	-	GO:0046914//transition metal ion binding;GO:0016757//transferase activity, transferring glycosyl groups;GO:0097159//organic cyclic compound binding;GO:0034061	GO:0006259//DNA metabolic process
Unigene0023025	1	11	0.2012	2.2426	3.47847	0.00636217	0.0288146	yes	Retrovirus-related Pol polyprotein from transposon TNT 1-94 [Morus notabilis]	-	-	GO:0016772//transferase activity, transferring phosphorus-containing groups;GO:0005488//binding	GO:0044260;GO:0090304
Unigene0044773	1	13	0.1733	2.2827	3.7194	0.00183717	0.00982813	yes	Retrovirus-related Pol polyprotein from transposon TNT 1-94 [Morus notabilis]	ko03008//Ribosome biogenesis in eukaryotes//Translation//Genetic Information Processing;ko03018//RNA degradation//Folding, sorting and degradation//Genetic Information Processing	-	GO:0005488//binding;GO:0003824//catalytic activity	GO:0044710;GO:0006139//nucleobase-containing compound metabolic process
Unigene0030464	0	8	0.001	1.5721	10.6185	0.00782344	0.0338197	yes	Retrovirus-related Pol polyprotein from transposon TNT 1-94 [Morus notabilis]	-	-	GO:0016772//transferase activity, transferring phosphorus-containing groups;GO:0046914//transition metal ion binding;GO:0097159//organic cyclic compound binding	GO:0006259//DNA metabolic process
Unigene0030808	0	11	0.001	1.6271	10.6681	0.00097925	0.00561631	yes	Retrovirus-related Pol polyprotein from transposon TNT 1-94 [Morus notabilis]	-	-	GO:0016740//transferase activity;GO:0097159//organic cyclic compound binding	GO:0006259//DNA metabolic process
Unigene0016186	1	13	0.1279	1.6849	3.71957	0.00183717	0.00982813	yes	retrotransposon like protein [Arabidopsis thaliana]	-	-	-	-
Unigene0002362	1	12	0.1307	1.5893	3.60406	0.0034275	0.0169668	yes	Retrotransposon gag protein [Medicago truncatula]	-	-	-	-
Unigene0001314	0	8	0.001	1.2164	10.2484	0.00782344	0.0338197	yes	retrofit [Oryza longistaminata]	-	-	GO:0003676//nucleic acid binding	GO:0006259//DNA metabolic process
Unigene0024330	6	31	0.4566	2.3902	2.38813	4.19e-05	0.000329564	yes	retroelement pol polyprotein-like [Arabidopsis thaliana]	-	-	-	-
Unigene0024329	4	21	0.4712	2.5068	2.41144	0.000916869	0.00532109	yes	retroelement pol polyprotein-like [Arabidopsis thaliana]	-	-	-	-
Unigene0019963	176	28	17.2224	2.7763	-2.63305	5.97e-27	2.47e-25	yes	Reticuline oxidase-like protein [Glycine soja]	-	-	GO:0000166//nucleotide binding;GO:0046993;GO:0016616//oxidoreductase activity, acting on the CH-OH group of donors, NAD or NADP as acceptor	GO:0044710
Unigene0024467	321	689	12.4063	26.9822	1.12094	3.28e-31	1.6e-29	yes	Respiratory burst oxidase D [Theobroma cacao]	ko04626//Plant-pathogen interaction//Environmental adaptation//Organismal Systems	-	-	-
Unigene0024471	612	1386	16.3572	37.5354	1.19833	7.8e-65	8.29e-63	yes	Respiratory burst oxidase D [Theobroma cacao]	ko04626//Plant-pathogen interaction//Environmental adaptation//Organismal Systems	-	-	-
Unigene0013090	8	28	0.8807	3.1233	1.82635	0.00120499	0.00677847	yes	resistance protein [Vitis vinifera]	-	-	-	-
Unigene0014798	10	34	0.6457	2.2245	1.78455	0.000393673	0.0025122	yes	Resistance protein [Medicago truncatula]	-	-	GO:0016787//hydrolase activity	GO:0008152//metabolic process
Unigene0051342	269	663	7.9709	19.9062	1.3204	1.64e-38	9.38e-37	yes	Remorin family protein [Theobroma cacao]	-	-	-	-
Unigene0040130	162	439	3.5963	9.8747	1.45722	3.08e-30	1.45e-28	yes	Regulatory protein isoform 1 [Theobroma cacao]	ko04075//Plant hormone signal transduction//Signal transduction//Environmental Information Processing	-	-	-
Unigene0040486	174	64	27.0163	10.0688	-1.42394	2.23e-12	4.21e-11	yes	RecName: Full=Pectinesterase/pectinesterase inhibitor PPE8B; Includes: RecName: Full=Pectinesterase inhibitor PPE8B; AltName: Full=Pectin methylesterase inhibitor PPE8B; Includes: RecName: Full=Pectinesterase PPE8B; Short=PE PPE8B; AltName: Full=Pectin methylesterase PPE8B; Flags: Precursor [Prunus persica]	ko01100//Metabolic pathways//Global and overview maps//Metabolism;ko00500//Starch and sucrose metabolism//Carbohydrate metabolism//Metabolism;ko00040//Pentose and glucuronate interconversions//Carbohydrate metabolism//Metabolism	-	-	-
Unigene0048300	14	38	1.3218	3.6353	1.45957	0.00121237	0.00681747	yes	RecName: Full=Nucleoside diphosphate kinase 1; AltName: Full=Nucleoside diphosphate kinase I; Short=NDK I; Short=NDP kinase I; Short=NDPK I [Mesembryanthemum crystallinum]	ko01100//Metabolic pathways//Global and overview maps//Metabolism;ko01110//Biosynthesis of secondary metabolites//Global and overview maps//Metabolism;ko00230//Purine metabolism//Nucleotide metabolism//Metabolism;ko00240//Pyrimidine metabolism//Nucleotide metabolism//Metabolism	-	-	-
Unigene0028395	8	0	0.9164	0.001	-9.83983	0.00782344	0.0338197	yes	RecName: Full=Glucose and ribitol dehydrogenase; AltName: Full=Carrot ABA-induced in somatic embryos 5 protein [Daucus carota]	-	-	-	GO:0008152//metabolic process
Unigene0018809	117	261	2.5213	5.6989	1.17652	7.19e-14	1.5e-12	yes	RecName: Full=ATP synthase subunit a; AltName: Full=F-ATPase protein 6 (mitochondrion) [Oenothera berteroana]	ko01100//Metabolic pathways//Global and overview maps//Metabolism;ko00190//Oxidative phosphorylation//Energy metabolism//Metabolism	-	-	-
Unigene0013796	8	31	0.4394	1.7254	1.97332	0.000297911	0.00195279	yes	RecName: Full=Aconitate hydratase, mitochondrial; Short=Aconitase; AltName: Full=Citrate hydro-lyase; Flags: Precursor [Gracilaria gracilis]	ko01100//Metabolic pathways//Global and overview maps//Metabolism;ko01110//Biosynthesis of secondary metabolites//Global and overview maps//Metabolism;ko00020//Citrate cycle (TCA cycle)//Carbohydrate metabolism//Metabolism;ko00630//Glyoxylate and dicarboxylate metabolism//Carbohydrate metabolism//Metabolism	GO:0043231//intracellular membrane-bounded organelle	GO:0043169//cation binding;GO:0051536//iron-sulfur cluster binding;GO:0016836//hydro-lyase activity	GO:0006101//citrate metabolic process
Unigene0044783	41	18	2.9135	1.2961	-1.16858	0.00384456	0.0187816	yes	RecName: Full=40S ribosomal protein S12 [Cyanophora paradoxa]	ko03010//Ribosome//Translation//Genetic Information Processing	GO:0044444//cytoplasmic part;GO:0043229//intracellular organelle;GO:0030529//ribonucleoprotein complex	GO:0005198//structural molecule activity	GO:0010467//gene expression
Unigene0024442	53	188	1.2942	4.6517	1.8457	2.94e-19	8.55e-18	yes	Receptor protein kinase 4 [Theobroma cacao]	-	-	-	-
Unigene0024443	1	13	0.1663	2.1909	3.71966	0.00183717	0.00982813	yes	Receptor protein kinase 4 [Theobroma cacao]	-	-	-	-
Unigene0046503	18	40	0.8005	1.8025	1.17103	0.00542065	0.0251352	yes	receptor for activated protein kinase C [Chondrus crispus]	-	-	GO:0016772//transferase activity, transferring phosphorus-containing groups	GO:0006796//phosphate-containing compound metabolic process
Unigene0048330	48	18	3.8033	1.4452	-1.39598	0.000293631	0.00192745	yes	Ras-related Rab7 [Gossypium arboreum]	ko04145//Phagosome//Transport and catabolism//Cellular Processes;ko04144//Endocytosis//Transport and catabolism//Cellular Processes	-	-	-
Unigene0050239	5512	13845	157.844	401.729	1.34772	0	0	yes	R111 [Coffea arabica]	-	-	-	-
Unigene0012520	10	31	0.593	1.8625	1.65114	0.00146635	0.00805869	yes	Quinonprotein alcohol dehydrogenase-like [Medicago truncatula]	-	-	-	-
Unigene0007709	85	17	2.9807	0.604	-2.30303	5.27e-12	9.6e-11	yes	Quinohemoprotein ethanol dehydrogenase type-1 [Glycine soja]	-	-	-	-
Unigene0049233	164	356	4.0396	8.8852	1.13719	2e-17	5.2e-16	yes	Pyruvate kinase isozyme A, chloroplastic isoform 1 [Theobroma cacao]	ko01100//Metabolic pathways//Global and overview maps//Metabolism;ko01110//Biosynthesis of secondary metabolites//Global and overview maps//Metabolism;ko00230//Purine metabolism//Nucleotide metabolism//Metabolism;ko00010//Glycolysis / Gluconeogenesis//Carbohydrate metabolism//Metabolism;ko00620//Pyruvate metabolism//Carbohydrate metabolism//Metabolism;ko00710//Carbon fixation in photosynthetic or…	-	-	-
Unigene0010013	516	2596	15.0329	76.6333	2.34985	2.55e-296	2.82e-293	yes	Pyridoxal-5\'-phosphate-dependent enzyme family protein isoform 1 [Theobroma cacao]	ko01100//Metabolic pathways//Global and overview maps//Metabolism;ko01110//Biosynthesis of secondary metabolites//Global and overview maps//Metabolism;ko00260//Glycine, serine and threonine metabolism//Amino acid metabolism//Metabolism;ko00400//Phenylalanine, tyrosine and tryptophan biosynthesis//Amino acid metabolism//Metabolism	-	GO:0016628//oxidoreductase activity, acting on the CH-CH group of donors, NAD or NADP as acceptor;GO:0016836//hydro-lyase activity	GO:0006568//tryptophan metabolic process
Unigene0002146	72	234	1.7291	5.6941	1.71945	2.24e-21	7.16e-20	yes	Pyridoxal phosphate-dependent transferases superfamily protein [Theobroma cacao]	-	-	-	GO:0006952//defense response;GO:0044763;GO:0050794//regulation of cellular process;GO:0051716//cellular response to stimulus;GO:0010033//response to organic substance
Unigene0043696	1240	240	52.702	10.3356	-2.35024	1.39e-149	4.87e-147	yes	Pyridoxal phosphate phosphatase-related protein [Theobroma cacao]	ko01100//Metabolic pathways//Global and overview maps//Metabolism;ko00750//Vitamin B6 metabolism//Metabolism of cofactors and vitamins//Metabolism	-	GO:0016791//phosphatase activity	GO:0006796//phosphate-containing compound metabolic process
Unigene0018288	28	61	1.8732	4.1351	1.14242	0.000627239	0.00379895	yes	PYR1-like 2 [Theobroma cacao]	ko04075//Plant hormone signal transduction//Signal transduction//Environmental Information Processing	-	-	-
Unigene0029781	0	8	0.001	1.1931	10.2205	0.00782344	0.0338197	yes	putative glycosyltransferase [Morus notabilis]	-	-	-	-
Unigene0006336	1121	396	47.5315	17.0134	-1.48221	5.64e-73	6.97e-71	yes	PURPLE ACID PHOSPHATASE PRECURSOR family protein [Populus trichocarpa]	ko00740//Riboflavin metabolism//Metabolism of cofactors and vitamins//Metabolism	-	GO:0016791//phosphatase activity;GO:0043169//cation binding	GO:0006796//phosphate-containing compound metabolic process
Unigene0043007	2896	882	125.771	38.8126	-1.69621	6.06e-206	3.32e-203	yes	Purple acid phosphatase 17 isoform 2 [Theobroma cacao]	-	GO:0044464	GO:0043169//cation binding;GO:0016791//phosphatase activity;GO:0016209//antioxidant activity	GO:0009267//cellular response to starvation;GO:0006355//regulation of transcription, DNA-templated;GO:0006796//phosphate-containing compound metabolic process;GO:0009247//glycolipid biosynthetic process
Unigene0007059	440	1065	23.9248	58.6768	1.29428	1e-57	9.34e-56	yes	PRp27-like protein [Olea europaea subsp. europaea]	-	-	-	-
Unigene0036561	688	162	15.9589	3.8076	-2.06741	2.33e-73	2.91e-71	yes	proton-dependent oligopeptide transport family protein [Populus trichocarpa]	-	GO:0031224//intrinsic component of membrane	GO:0015103//inorganic anion transmembrane transporter activity;GO:0015291//secondary active transmembrane transporter activity	GO:0006575//cellular modified amino acid metabolic process;GO:0009267//cellular response to starvation;GO:0000041//transition metal ion transport;GO:0009755//hormone-mediated signaling pathway;GO:0015698//inorganic anion transport;GO:0006595//polyamine metabolic process;GO:0006725//cellular aromatic compound metabolic process
Unigene0001915	0	16	0.001	2.3225	11.1815	3.07e-05	0.000247948	yes	protein TAR1 [Aphanomyces invadans]	-	-	-	-
Unigene0051339	16	36	0.7241	1.6509	1.18899	0.00786634	0.0339641	yes	protein SHORTAGE IN CHIASMATA 1 [Arabidopsis thaliana]	-	-	-	-
Unigene0000555	2	20	0.2487	2.5201	3.341	0.000122056	0.000871796	yes	protein phosphatase 2A catalytic subunit [Nicotiana benthamiana]	ko03015//mRNA surveillance pathway//Translation//Genetic Information Processing	-	-	-
Unigene0001148	0	10	0.001	1.8145	10.8254	0.00195752	0.0103274	yes	protein kinase catalytic domain (fragment) [Arabidopsis thaliana]	-	-	GO:0032550;GO:0004672//protein kinase activity;GO:0046914//transition metal ion binding	GO:0008037//cell recognition;GO:0006464//cellular protein modification process;GO:0010646//regulation of cell communication;GO:0006796//phosphate-containing compound metabolic process
Unigene0042205	9	25	0.8904	2.5062	1.49298	0.00909852	0.0385649	yes	Protein argonaute 1D [Triticum urartu]	-	GO:0043231//intracellular membrane-bounded organelle	-	-
Unigene0014613	35	71	2.1737	4.468	1.03948	0.00062628	0.00379413	yes	Pro-resilin [Medicago truncatula]	-	-	-	-
Unigene0000751	305	715	11.3471	26.9533	1.24814	4.84e-38	2.73e-36	yes	probable xyloglucan endotransglucosylase/hydrolase protein 23-like precursor [Cucumis sativus]	ko04075//Plant hormone signal transduction//Signal transduction//Environmental Information Processing	-	-	-
Unigene0004359	12	29	0.8286	2.029	1.29202	0.0115913	0.0475369	yes	probable WRKY transcription factor 75-like [Solanum tuberosum]	-	GO:0043231//intracellular membrane-bounded organelle	GO:0001071//nucleic acid binding transcription factor activity;GO:0003677//DNA binding	GO:0009414//response to water deprivation;GO:0009267//cellular response to starvation;GO:0009725//response to hormone;GO:0032104;GO:0006355//regulation of transcription, DNA-templated;GO:0009247//glycolipid biosynthetic process;GO:0048528//post-embryonic root development
Unigene0020871	1	10	0.2066	2.0936	3.34107	0.0117402	0.0478359	yes	probable 1,4-benzoquinone reductase [Cyanidioschyzon merolae strain 10D]	-	-	-	-
Unigene0026159	40	7	2.6047	0.4619	-2.49546	1.1e-06	1.12e-05	yes	PREDICTED: zinc transporter 1-like [Malus domestica]	-	GO:0031224//intrinsic component of membrane	GO:0046915//transition metal ion transmembrane transporter activity;GO:0016628//oxidoreductase activity, acting on the CH-CH group of donors, NAD or NADP as acceptor	GO:0044763;GO:0006829//zinc ion transport;GO:0044710
Unigene0015922	72	34	3.7408	1.7899	-1.06347	0.000295076	0.00193666	yes	PREDICTED: zinc finger protein ZAT5-like [Populus euphratica]	-	-	GO:0043169//cation binding	-
Unigene0047628	175	58	5.6431	1.8951	-1.57421	3.28e-14	6.98e-13	yes	PREDICTED: zinc finger protein ZAT4-like [Citrus sinensis]	-	-	-	-
Unigene0042773	61	168	4.6091	12.8621	1.48057	4.54e-13	8.96e-12	yes	PREDICTED: zinc finger protein ZAT11-like [Gossypium raimondii]	-	-	GO:0043169//cation binding	-
Unigene0017874	106	230	4.1505	9.1253	1.13659	7.68e-12	1.38e-10	yes	PREDICTED: zinc finger protein WIP3 isoform X1 [Populus euphratica]	-	GO:0043231//intracellular membrane-bounded organelle	GO:0043169//cation binding;GO:0001071//nucleic acid binding transcription factor activity;GO:0097159//organic cyclic compound binding	GO:0010468//regulation of gene expression
Unigene0010552	54	110	1.7624	3.6378	1.04552	1.17e-05	0.000101806	yes	PREDICTED: zinc finger MYND domain-containing protein 15-like isoform X2 [Citrus sinensis]	-	-	GO:0043169//cation binding	-
Unigene0038561	17	42	0.9454	2.3667	1.32388	0.00157155	0.00854999	yes	PREDICTED: zinc finger MYM-type protein 1-like [Camelina sativa]	-	-	GO:0005488//binding	-
Unigene0017578	342	118	18.2634	6.385	-1.5162	3.46e-25	1.33e-23	yes	PREDICTED: zinc finger CCCH domain-containing protein 14-like [Citrus sinensis]	-	-	-	-
Unigene0041965	204	486	4.6715	11.2767	1.27139	1.71e-27	7.24e-26	yes	PREDICTED: zinc finger CCCH domain-containing protein 14 [Nelumbo nucifera]	-	-	-	-
Unigene0016510	19	39	2.1399	4.4506	1.05646	0.0120502	0.0487912	yes	PREDICTED: zinc finger BED domain-containing protein RICESLEEPER 2-like isoform X3 [Gossypium raimondii]	-	-	-	-
Unigene0046461	47	107	2.9952	6.9092	1.20587	1.16e-06	1.18e-05	yes	PREDICTED: zinc finger BED domain-containing protein RICESLEEPER 2-like isoform X3 [Gossypium raimondii]	-	-	-	-
Unigene0018567	518	1570	6.7217	20.643	1.61875	1.89e-114	4.36e-112	yes	PREDICTED: zinc finger BED domain-containing protein RICESLEEPER 2-like [Beta vulgaris subsp. vulgaris]	-	-	-	-
Unigene0016506	47	102	4.8003	10.5557	1.13683	6.05e-06	5.53e-05	yes	PREDICTED: zinc finger BED domain-containing protein RICESLEEPER 1-like isoform X1 [Elaeis guineensis]	-	-	-	-
Unigene0035291	369	798	12.5465	27.4928	1.13177	3.78e-36	2.05e-34	yes	PREDICTED: zinc finger AN1 and C2H2 domain-containing stress-associated protein 16-like [Citrus sinensis]	-	-	GO:0046914//transition metal ion binding	-
Unigene0041806	13	36	0.7012	1.9675	1.48847	0.00142124	0.00784599	yes	PREDICTED: zeaxanthin epoxidase, chloroplastic-like isoform X2 [Citrus sinensis]	-	-	GO:0016709//oxidoreductase activity, acting on paired donors, with incorporation or reduction of molecular oxygen, NAD(P)H as one donor, and incorporation of one atom of oxygen	GO:0044710
Unigene0015634	141	279	5.5371	11.1018	1.00359	9.28e-12	1.65e-10	yes	PREDICTED: zeaxanthin epoxidase, chloroplastic-like [Prunus mume]	-	-	GO:0016709//oxidoreductase activity, acting on paired donors, with incorporation or reduction of molecular oxygen, NAD(P)H as one donor, and incorporation of one atom of oxygen	GO:0044710
Unigene0011525	1	12	0.1472	1.7896	3.60379	0.0034275	0.0169668	yes	PREDICTED: zeatin O-glucosyltransferase-like [Nicotiana sylvestris]	ko00908//Zeatin biosynthesis//Metabolism of terpenoids and polyketides//Metabolism	-	GO:0016757//transferase activity, transferring glycosyl groups	-
Unigene0029322	47	179	1.5702	6.0596	1.94827	2.4e-19	7.02e-18	yes	PREDICTED: xyloglucan galactosyltransferase KATAMARI1-like [Gossypium raimondii]	-	-	-	-
Unigene0005422	148	378	16.7035	43.2273	1.37179	3.25e-24	1.2e-22	yes	PREDICTED: xyloglucan endotransglucosylase/hydrolase protein 22-like [Gossypium raimondii]	-	-	-	-
Unigene0005425	105	319	10.7649	33.1385	1.62217	2.46e-26	9.94e-25	yes	PREDICTED: xyloglucan endotransglucosylase/hydrolase protein 22-like [Gossypium raimondii]	ko04075//Plant hormone signal transduction//Signal transduction//Environmental Information Processing	-	-	-
Unigene0005421	26	82	3.6092	11.5339	1.67613	6.64e-08	8.06e-07	yes	PREDICTED: xyloglucan endotransglucosylase/hydrolase protein 22-like [Gossypium raimondii]	ko04075//Plant hormone signal transduction//Signal transduction//Environmental Information Processing	-	-	-
Unigene0005423	473	1769	35.4896	134.489	1.92203	2.71e-162	1.07e-159	yes	PREDICTED: xyloglucan endotransglucosylase/hydrolase protein 22-like [Gossypium raimondii]	ko04075//Plant hormone signal transduction//Signal transduction//Environmental Information Processing	-	-	-
Unigene0005426	96	413	7.9588	34.6935	2.12404	1.3e-47	9.49e-46	yes	PREDICTED: xyloglucan endotransglucosylase/hydrolase protein 22-like [Gossypium raimondii]	ko04075//Plant hormone signal transduction//Signal transduction//Environmental Information Processing	-	-	-
Unigene0037732	274	1194	40.5505	179.049	2.14256	9.1e-131	2.49e-128	yes	PREDICTED: xyloglucan endotransglucosylase/hydrolase protein 22-like [Cicer arietinum]	ko04075//Plant hormone signal transduction//Signal transduction//Environmental Information Processing	GO:0005576//extracellular region;GO:0030312	GO:0016798//hydrolase activity, acting on glycosyl bonds;GO:0016758//transferase activity, transferring hexosyl groups	GO:0045229//external encapsulating structure organization;GO:0044042//glucan metabolic process
Unigene0009586	380	758	14.3662	29.0368	1.0152	5e-29	2.25e-27	yes	PREDICTED: WRKY transcription factor 22-like [Gossypium raimondii]	ko04626//Plant-pathogen interaction//Environmental adaptation//Organismal Systems	-	GO:0001071//nucleic acid binding transcription factor activity;GO:0003677//DNA binding	GO:0009987//cellular process;GO:0050896//response to stimulus;GO:0010468//regulation of gene expression;GO:0044699
Unigene0052010	45	119	2.2447	6.0146	1.42195	5.25e-09	7.24e-08	yes	PREDICTED: WRKY transcription factor 22-like [Citrus sinensis]	ko04626//Plant-pathogen interaction//Environmental adaptation//Organismal Systems	-	-	-
Unigene0050329	40	91	1.5953	3.6775	1.2049	7.46e-06	6.73e-05	yes	PREDICTED: WPP domain-associated protein-like isoform X1 [Citrus sinensis]	-	-	-	-
Unigene0048268	246	104	13.8094	5.9155	-1.22308	8.12e-14	1.69e-12	yes	PREDICTED: WEB family protein At3g51220-like [Populus euphratica]	-	-	-	-
Unigene0050835	71	24	2.8401	0.9728	-1.54573	1.55e-06	1.54e-05	yes	PREDICTED: WEB family protein At3g02930, chloroplastic isoform X1 [Vitis vinifera]	-	-	-	-
Unigene0017503	74	18	2.7007	0.6656	-2.02061	3.35e-09	4.71e-08	yes	PREDICTED: WD repeat-containing protein RUP2-like [Gossypium raimondii]	-	-	GO:0003824//catalytic activity	-
Unigene0019814	32	65	1.2945	2.6643	1.04136	0.00107897	0.00612881	yes	PREDICTED: WAT1-related protein At5g40240-like isoform X2 [Gossypium raimondii]	-	GO:0031224//intrinsic component of membrane	GO:0005215//transporter activity	GO:0044763
Unigene0007087	140	47	8.5273	2.9007	-1.55569	1.16e-11	2.05e-10	yes	PREDICTED: WAT1-related protein At5g07050-like [Citrus sinensis]	-	GO:0031224//intrinsic component of membrane	GO:0005215//transporter activity	GO:0044763
Unigene0048646	10	30	0.6434	1.9557	1.6039	0.00224347	0.0116811	yes	PREDICTED: WAT1-related protein At1g68170-like [Glycine max]	-	GO:0031224//intrinsic component of membrane	GO:0005215//transporter activity	GO:0044763
Unigene0004475	40	106	1.5251	4.0951	1.42499	3.4e-08	4.27e-07	yes	PREDICTED: wall-associated receptor kinase-like 8-like [Citrus sinensis]	-	-	GO:0016772//transferase activity, transferring phosphorus-containing groups	-
Unigene0022009	1	13	0.1452	1.9126	3.71942	0.00183717	0.00982813	yes	PREDICTED: wall-associated receptor kinase-like 22 [Jatropha curcas]	-	-	GO:0005488//binding;GO:0016301//kinase activity	-
Unigene0022008	23	111	0.6372	3.1162	2.28997	3.68e-15	8.36e-14	yes	PREDICTED: wall-associated receptor kinase-like 1-like isoform X1 [Citrus sinensis]	-	-	GO:0005488//binding;GO:0004672//protein kinase activity	GO:0016310//phosphorylation
Unigene0008051	18	54	1.2072	3.6697	1.604	2.65e-05	0.000216833	yes	PREDICTED: wall-associated receptor kinase 2-like, partial [Citrus sinensis]	-	-	-	-
Unigene0008052	30	110	0.7001	2.6011	1.89349	4.65e-12	8.54e-11	yes	PREDICTED: wall-associated receptor kinase 2-like [Vitis vinifera]	-	-	-	-
Unigene0008054	201	1138	4.0732	23.3672	2.52025	2.32e-152	8.56e-150	yes	PREDICTED: wall-associated receptor kinase 2-like [Vitis vinifera]	-	-	-	-
Unigene0026624	61	133	3.1062	6.8623	1.14354	1.3e-07	1.52e-06	yes	PREDICTED: V-type proton ATPase subunit E-like [Nelumbo nucifera]	ko01100//Metabolic pathways//Global and overview maps//Metabolism;ko00190//Oxidative phosphorylation//Energy metabolism//Metabolism;ko04145//Phagosome//Transport and catabolism//Cellular Processes	GO:0043231//intracellular membrane-bounded organelle;GO:0031090//organelle membrane;GO:0016469//proton-transporting two-sector ATPase complex	GO:0015078//hydrogen ion transmembrane transporter activity	GO:0015988//energy coupled proton transmembrane transport, against electrochemical gradient
Unigene0048775	24	83	2.2462	7.8712	1.8091	9.35e-09	1.25e-07	yes	PREDICTED: VQ motif-containing protein 1-like [Jatropha curcas]	-	-	-	-
Unigene0012557	4	16	0.4611	1.869	2.01911	0.0118586	0.048095	yes	PREDICTED: vinorine synthase-like [Jatropha curcas]	-	-	GO:0016413//O-acetyltransferase activity	-
Unigene0045771	111	49	4.688	2.0969	-1.16071	1.61e-06	1.61e-05	yes	PREDICTED: VID27-like protein [Fragaria vesca subsp. vesca]	-	-	-	-
Unigene0048795	48	16	3.2193	1.0873	-1.566	7.93e-05	0.000588507	yes	PREDICTED: vesicle-associated protein 1-4-like [Populus euphratica]	-	GO:0031224//intrinsic component of membrane	-	GO:0050794//regulation of cellular process
Unigene0039819	282	567	9.98	20.3322	1.02665	1.03e-22	3.51e-21	yes	PREDICTED: vegetative incompatibility protein HET-E-1-like [Citrus sinensis]	-	-	-	-
Unigene0010464	46	13	3.4562	0.9897	-1.80412	1.97e-05	0.000165156	yes	PREDICTED: vacuolar cation/proton exchanger 5-like isoform X4 [Citrus sinensis]	-	GO:0031224//intrinsic component of membrane	GO:0015368//calcium:cation antiporter activity	GO:0044763;GO:0006816//calcium ion transport
Unigene0026835	1126	533	23.1678	11.112	-1.06	6.43e-44	4.19e-42	yes	PREDICTED: uridine-cytidine kinase C-like isoform X1 [Citrus sinensis]	-	-	GO:0032550;GO:0019206//nucleoside kinase activity	GO:0006241//CTP biosynthetic process;GO:0003006//developmental process involved in reproduction;GO:0048580;GO:0006222//UMP biosynthetic process;GO:0006464//cellular protein modification process
Unigene0012333	31	62	1.3901	2.8171	1.01902	0.00175507	0.0094468	yes	PREDICTED: urease accessory protein D-like isoform X1 [Citrus sinensis]	-	-	GO:0046914//transition metal ion binding	GO:0043085//positive regulation of catalytic activity
Unigene0039606	155	309	6.1727	12.4687	1.01434	5.13e-13	1.01e-11	yes	PREDICTED: UPF0553 protein-like [Citrus sinensis]	-	-	-	-
Unigene0004709	10	1	1.5754	0.1596	-3.30319	0.0117402	0.0478359	yes	PREDICTED: UPF0481 protein At3g47200-like isoform X3 [Citrus sinensis]	-	-	-	-
Unigene0044340	16	37	0.9723	2.2784	1.22855	0.00554751	0.0256264	yes	PREDICTED: UPF0481 protein At3g47200-like isoform X1 [Citrus sinensis]	-	-	-	-
Unigene0050581	8	43	0.691	3.7632	2.4452	7.08e-07	7.44e-06	yes	PREDICTED: UPF0481 protein At3g47200-like [Populus euphratica]	-	-	-	-
Unigene0023766	15	95	0.5084	3.2626	2.68199	2.51e-15	5.76e-14	yes	PREDICTED: UPF0481 protein At3g47200-like [Populus euphratica]	-	-	-	-
Unigene0043738	163	323	5.4867	11.0165	1.00566	2.42e-13	4.88e-12	yes	PREDICTED: UPF0481 protein At3g47200-like [Citrus sinensis]	-	-	-	-
Unigene0036419	194	447	4.4768	10.452	1.22324	4.12e-24	1.51e-22	yes	PREDICTED: UPF0481 protein At3g47200-like [Citrus sinensis]	-	-	-	-
Unigene0027564	365	940	10.7268	27.9914	1.38376	7.22e-57	6.61e-55	yes	PREDICTED: UPF0481 protein At3g47200-like [Citrus sinensis]	-	-	-	-
Unigene0018928	6	20	0.9004	3.041	1.75591	0.00939996	0.0396331	yes	PREDICTED: UPF0057 membrane protein At2g24040-like [Fragaria vesca subsp. vesca]	-	GO:0031224//intrinsic component of membrane	-	-
Unigene0006416	171	81	5.6393	2.7067	-1.05898	3.76e-08	4.71e-07	yes	PREDICTED: uncharacterized serine-rich protein C215.13-like [Malus domestica]	-	-	-	-
Unigene0009399	294	593	5.5889	11.4224	1.03123	8.84e-24	3.18e-22	yes	PREDICTED: uncharacterized RING finger protein C4G3.12c [Populus euphratica]	-	-	-	-
Unigene0001098	1	10	0.184	1.8642	3.34078	0.0117402	0.0478359	yes	PREDICTED: uncharacterized protein LOC105767383 isoform X1 [Gossypium raimondii]	-	-	-	-
Unigene0034550	34	76	2.3063	5.2235	1.17944	8.04e-05	0.00059584	yes	PREDICTED: uncharacterized protein LOC105645816 isoform X5 [Jatropha curcas]	-	-	-	-
Unigene0041823	47	119	4.5331	11.6296	1.35923	1.72e-08	2.23e-07	yes	PREDICTED: uncharacterized protein LOC105636508 [Jatropha curcas]	-	-	-	-
Unigene0014762	9	43	0.2885	1.3966	2.27528	2.1e-06	2.05e-05	yes	PREDICTED: uncharacterized protein LOC105037766 [Elaeis guineensis]	-	-	-	-
Unigene0033043	50	181	3.4393	12.6154	1.875	5.43e-19	1.55e-17	yes	PREDICTED: uncharacterized protein LOC104900412 [Beta vulgaris subsp. vulgaris]	-	-	-	-
Unigene0022127	13	2	1.1679	0.1821	-2.68111	0.0074061	0.0326681	yes	PREDICTED: uncharacterized protein LOC104878039 [Vitis vinifera]	-	-	-	-
Unigene0031641	10	28	0.7441	2.111	1.50436	0.00513866	0.0239638	yes	PREDICTED: uncharacterized protein LOC104799765 [Tarenaya hassleriana]	-	-	-	-
Unigene0044954	130	277	6.137	13.2499	1.11038	1.49e-13	3.06e-12	yes	PREDICTED: uncharacterized protein LOC104648089 [Solanum lycopersicum]	-	-	-	-
Unigene0020589	107	27	11.4507	2.9277	-1.9676	3.4e-12	6.32e-11	yes	PREDICTED: uncharacterized protein LOC104419130 [Eucalyptus grandis]	-	-	-	-
Unigene0044434	148	415	14.8614	42.2248	1.50652	3.88e-30	1.82e-28	yes	PREDICTED: uncharacterized protein LOC103721256 [Phoenix dactylifera]	-	-	-	-
Unigene0011418	20	71	1.9152	6.8892	1.84684	7.73e-08	9.3e-07	yes	PREDICTED: uncharacterized protein LOC103652604 [Zea mays]	-	-	-	-
Unigene0046304	59	26	2.5832	1.1535	-1.16314	0.000459609	0.00288703	yes	PREDICTED: uncharacterized protein LOC103449768 [Malus domestica]	-	-	-	-
Unigene0010236	8	0	1.3999	0.001	-10.4511	0.00782344	0.0338197	yes	PREDICTED: uncharacterized protein LOC103414113 [Malus domestica]	-	-	-	-
Unigene0037233	22	56	0.9874	2.5466	1.36687	0.00015386	0.00107262	yes	PREDICTED: uncharacterized protein LOC103414113 [Malus domestica]	-	-	-	GO:0009987//cellular process
Unigene0024132	18	5	2.5182	0.7088	-1.82894	0.0106654	0.0442587	yes	PREDICTED: uncharacterized protein LOC103343675 [Prunus mume]	-	-	-	-
Unigene0005896	12	1	1.6572	0.1399	-3.56628	0.0034275	0.0169668	yes	PREDICTED: uncharacterized protein LOC103333567 [Prunus mume]	-	-	-	-
Unigene0019173	10	26	1.1334	2.9859	1.39751	0.0114032	0.0469063	yes	PREDICTED: uncharacterized protein LOC103328814, partial [Prunus mume]	-	-	-	-
Unigene0025454	69	13	6.5261	1.2459	-2.38903	2.44e-10	3.82e-09	yes	PREDICTED: uncharacterized protein LOC102630687 [Citrus sinensis]	-	-	-	-
Unigene0012413	5	19	0.7524	2.8971	1.94504	0.00664208	0.0299106	yes	PREDICTED: uncharacterized protein LOC102628835 isoform X1 [Citrus sinensis]	-	-	-	-
Unigene0008768	2	28	0.1278	1.8123	3.82586	8.82e-07	9.15e-06	yes	PREDICTED: uncharacterized protein LOC102625822 [Citrus sinensis]	-	-	-	-
Unigene0043326	8	32	1.2457	5.049	2.01904	0.000184753	0.00126729	yes	PREDICTED: uncharacterized protein LOC102613298 [Citrus sinensis]	-	-	-	-
Unigene0002170	51	101	3.2424	6.5064	1.0048	4.86e-05	0.000377797	yes	PREDICTED: uncharacterized protein LOC102611735 isoform X2 [Citrus sinensis]	-	-	-	-
Unigene0006884	0	8	0.001	0.8797	9.78087	0.00782344	0.0338197	yes	PREDICTED: uncharacterized protein LOC101490651 [Cicer arietinum]	-	-	-	-
Unigene0009239	106	31	11.6215	3.4438	-1.75472	1.52e-10	2.43e-09	yes	PREDICTED: uncharacterized protein LOC100248142 [Vitis vinifera]	-	-	-	-
Unigene0021088	10	1	2.2291	0.2259	-3.30271	0.0117402	0.0478359	yes	PREDICTED: uncharacterized protein At1g04910-like isoform X1 [Citrus sinensis]	-	-	-	-
Unigene0021080	26	57	1.6394	3.6417	1.15144	0.000899067	0.00523803	yes	PREDICTED: uncharacterized PKHD-type hydroxylase At1g22950-like isoform X1 [Gossypium raimondii]	-	GO:0043231//intracellular membrane-bounded organelle	GO:0070815//peptidyl-lysine 5-dioxygenase activity;GO:0046914//transition metal ion binding;GO:0019842//vitamin binding	GO:0044710
Unigene0020222	1694	4520	31.8311	86.0593	1.43489	9.73e-248	7.42e-245	yes	PREDICTED: uncharacterized membrane protein C2G11.09-like [Citrus sinensis]	-	-	-	-
Unigene0020205	17	43	1.0216	2.6182	1.35774	0.00108392	0.00615544	yes	PREDICTED: uncharacterized J domain-containing protein C4H3.01 [Gossypium raimondii]	-	-	-	-
Unigene0035265	23	4	2.7955	0.4926	-2.50462	0.000313464	0.00204294	yes	PREDICTED: uncharacterized calcium-binding protein At1g02270-like isoform X2 [Citrus sinensis]	-	-	GO:0046872//metal ion binding;GO:0004518//nuclease activity	GO:0090304
Unigene0033531	702	1437	17.5164	36.3317	1.05252	1.74e-54	1.49e-52	yes	PREDICTED: uncharacterized calcium-binding protein At1g02270-like isoform X2 [Citrus sinensis]	-	-	GO:0046872//metal ion binding;GO:0004518//nuclease activity	GO:0090304
Unigene0042450	65	153	2.6534	6.3286	1.25404	1.18e-09	1.74e-08	yes	PREDICTED: uncharacterized aarF domain-containing protein kinase 1 isoform X3 [Prunus mume]	-	-	GO:0016772//transferase activity, transferring phosphorus-containing groups	GO:0008152//metabolic process
Unigene0034254	19	4	1.8592	0.3966	-2.22893	0.00261354	0.0133612	yes	PREDICTED: UDP-N-acetylglucosamine/UDP-glucose/GDP-mannose transporter [Tarenaya hassleriana]	-	-	-	-
Unigene0051201	370	132	12.5885	4.5506	-1.46798	6.07e-26	2.38e-24	yes	PREDICTED: UDP-glycosyltransferase 90A1-like [Citrus sinensis]	-	-	GO:0035251//UDP-glucosyltransferase activity	-
Unigene0030253	0	12	0.001	1.3223	10.3688	0.000489894	0.00304886	yes	PREDICTED: UDP-glycosyltransferase 89B1-like [Nelumbo nucifera]	-	-	GO:0035251//UDP-glucosyltransferase activity	GO:0006631//fatty acid metabolic process
Unigene0031944	18	4	3.6082	0.8125	-2.15084	0.00436394	0.0207778	yes	PREDICTED: UDP-glycosyltransferase 85A5-like [Citrus sinensis]	-	-	GO:0016758//transferase activity, transferring hexosyl groups	-
Unigene0016959	1551	410	48.9559	13.1129	-1.9005	6.77e-140	2.1e-137	yes	PREDICTED: UDP-glycosyltransferase 85A2-like [Prunus mume]	-	-	GO:0016757//transferase activity, transferring glycosyl groups	-
Unigene0013542	60	23	2.3701	0.9206	-1.3643	6.18e-05	0.000469532	yes	PREDICTED: UDP-glycosyltransferase 83A1 [Vitis vinifera]	-	-	GO:0016757//transferase activity, transferring glycosyl groups	-
Unigene0048039	495	240	18.1518	8.9176	-1.02539	7.57e-20	2.27e-18	yes	PREDICTED: UDP-glycosyltransferase 73C3-like [Citrus sinensis]	-	-	GO:0016757//transferase activity, transferring glycosyl groups	-
Unigene0023095	11	1	0.3287	0.0303	-3.43938	0.00636217	0.0288146	yes	PREDICTED: UDP-glucose 6-dehydrogenase 1-like [Citrus sinensis]	ko01100//Metabolic pathways//Global and overview maps//Metabolism;ko01110//Biosynthesis of secondary metabolites//Global and overview maps//Metabolism;ko00500//Starch and sucrose metabolism//Carbohydrate metabolism//Metabolism;ko00520//Amino sugar and nucleotide sugar metabolism//Carbohydrate metabolism//Metabolism;ko00040//Pentose and glucuronate interconversions//Carbohydrate metabolism//Metabo…	-	GO:0016616//oxidoreductase activity, acting on the CH-OH group of donors, NAD or NADP as acceptor;GO:0000166//nucleotide binding	GO:0009226//nucleotide-sugar biosynthetic process
Unigene0042816	130	430	5.2748	17.6789	1.74484	3.31e-38	1.88e-36	yes	PREDICTED: UDP-galactose/UDP-glucose transporter 4-like isoform X1 [Citrus sinensis]	-	GO:0031224//intrinsic component of membrane	-	GO:0044765;GO:0044763
Unigene0018293	466	198	19.0521	8.2024	-1.21583	3.25e-24	1.2e-22	yes	PREDICTED: UDP-arabinopyranose mutase 1 isoform X1 [Vitis vinifera]	-	GO:0043231//intracellular membrane-bounded organelle;GO:0005911//cell-cell junction;GO:0044444//cytoplasmic part	GO:0035251//UDP-glucosyltransferase activity;GO:0016866//intramolecular transferase activity	GO:0030243//cellulose metabolic process;GO:0009225//nucleotide-sugar metabolic process
Unigene0031103	66	144	2.0662	4.5679	1.14455	4.04e-08	5.04e-07	yes	PREDICTED: UBX domain-containing protein 2-like [Citrus sinensis]	-	-	-	-
Unigene0031910	612	1812	9.8202	29.4609	1.58498	4.55e-126	1.16e-123	yes	PREDICTED: U-box domain-containing protein 44-like [Citrus sinensis]	-	-	GO:0003824//catalytic activity	-
Unigene0013761	1663	3952	64.4123	155.101	1.2678	7.97e-181	3.5e-178	yes	PREDICTED: U-box domain-containing protein 29-like [Citrus sinensis]	-	-	GO:0019787//small conjugating protein ligase activity	GO:0032446//protein modification by small protein conjugation
Unigene0050636	323	1103	9.9497	34.4273	1.79083	1.13e-95	2.06e-93	yes	PREDICTED: U-box domain-containing protein 21-like [Citrus sinensis]	-	-	GO:0019787//small conjugating protein ligase activity	GO:0032446//protein modification by small protein conjugation
Unigene0004778	62	24	10.344	4.0572	-1.35024	5.27e-05	0.00040644	yes	PREDICTED: ubiquitin-fold modifier-conjugating enzyme 1-like [Tarenaya hassleriana]	-	-	-	-
Unigene0034994	13	54	2.0243	8.5202	2.07346	4.65e-07	5.03e-06	yes	PREDICTED: ubiquitin-40S ribosomal protein S27a-2-like [Camelina sativa]	ko03010//Ribosome//Translation//Genetic Information Processing	-	-	-
Unigene0043196	287	901	12.9565	41.2146	1.66948	4.33e-72	5.35e-70	yes	PREDICTED: ubiquinol oxidase 3, mitochondrial [Eucalyptus grandis]	-	GO:0043231//intracellular membrane-bounded organelle;GO:0031224//intrinsic component of membrane;GO:0019866//organelle inner membrane	GO:0016682//oxidoreductase activity, acting on diphenols and related substances as donors, oxygen as acceptor;GO:0043169//cation binding	GO:0044710;GO:0009755//hormone-mediated signaling pathway
Unigene0043347	70	146	1.5774	3.3337	1.07958	1.38e-07	1.61e-06	yes	PREDICTED: type I inositol 1,4,5-trisphosphate 5-phosphatase CVP2 isoform X2 [Vitis vinifera]	-	-	GO:0046030//inositol trisphosphate phosphatase activity;GO:0004518//nuclease activity;GO:0052743	GO:0046488//phosphatidylinositol metabolic process;GO:0043647//inositol phosphate metabolic process;GO:0090304;GO:0044723
Unigene0009597	53	21	3.2136	1.2902	-1.3166	0.000263136	0.0017455	yes	PREDICTED: tumor necrosis factor ligand superfamily member 6 [Populus euphratica]	-	-	-	-
Unigene0013110	12	43	0.8735	3.1717	1.86038	3.38e-05	0.000271419	yes	PREDICTED: tubby-like F-box protein 5 [Gossypium raimondii]	-	GO:0043231//intracellular membrane-bounded organelle;GO:0044444//cytoplasmic part;GO:0016020//membrane	GO:0001071//nucleic acid binding transcription factor activity	GO:0051707//response to other organism;GO:0010468//regulation of gene expression
Unigene0009492	47	20	2.5817	1.1132	-1.21361	0.00133131	0.0073934	yes	PREDICTED: tropinone reductase-like 1-like [Citrus sinensis]	-	-	GO:0033764//steroid dehydrogenase activity, acting on the CH-OH group of donors, NAD or NADP as acceptor	GO:0044710
Unigene0027216	165	812	6.3406	31.6171	2.31801	1.22e-100	2.38e-98	yes	PREDICTED: tropinone reductase-like 1-like [Citrus sinensis]	-	-	GO:0033764//steroid dehydrogenase activity, acting on the CH-OH group of donors, NAD or NADP as acceptor	GO:0044710
Unigene0033096	19	40	1.2037	2.5677	1.093	0.00873873	0.0372264	yes	PREDICTED: tropinone reductase homolog At1g07440-like [Eucalyptus grandis]	ko01100//Metabolic pathways//Global and overview maps//Metabolism;ko01110//Biosynthesis of secondary metabolites//Global and overview maps//Metabolism;ko00960//Tropane, piperidine and pyridine alkaloid biosynthesis//Biosynthesis of other secondary metabolites//Metabolism	-	GO:0016616//oxidoreductase activity, acting on the CH-OH group of donors, NAD or NADP as acceptor	GO:0044710
Unigene0007256	28	81	1.1798	3.4582	1.55148	4.05e-07	4.42e-06	yes	PREDICTED: tropinone reductase homolog At1g07440-like [Citrus sinensis]	ko01100//Metabolic pathways//Global and overview maps//Metabolism;ko01110//Biosynthesis of secondary metabolites//Global and overview maps//Metabolism;ko00960//Tropane, piperidine and pyridine alkaloid biosynthesis//Biosynthesis of other secondary metabolites//Metabolism	-	-	-
Unigene0014725	94	190	2.755	5.6424	1.03426	7.81e-09	1.06e-07	yes	PREDICTED: trigger factor-like protein TIG-like [Citrus sinensis]	-	GO:0009532//plastid stroma;GO:0009526//plastid envelope	GO:0016859//cis-trans isomerase activity	GO:0016109;GO:0018208//peptidyl-proline modification;GO:0006090//pyruvate metabolic process;GO:0005984//disaccharide metabolic process;GO:0009668;GO:0009886//post-embryonic morphogenesis;GO:0005982//starch metabolic process;GO:0008104//protein localization;GO:0009658//chloroplast organization;GO:0009451//RNA modification
Unigene0000741	296	1002	6.5628	22.5106	1.77822	1.03e-86	1.61e-84	yes	PREDICTED: trehalose-phosphate phosphatase A-like isoform X1 [Citrus sinensis]	-	-	-	-
Unigene0037000	434	96	17.3995	3.8998	-2.15757	2.92e-50	2.27e-48	yes	PREDICTED: trans-resveratrol di-O-methyltransferase-like [Citrus sinensis]	-	-	GO:0005515//protein binding;GO:0008168//methyltransferase activity	GO:0008152//metabolic process
Unigene0015809	14	1	1.0247	0.0742	-3.78764	0.000980413	0.00561631	yes	PREDICTED: transposon Ty3-G Gag-Pol polyprotein [Populus euphratica]	-	-	-	-
Unigene0043910	40	108	1.1043	3.021	1.45189	1.59e-08	2.07e-07	yes	PREDICTED: transposon Ty3-G Gag-Pol polyprotein [Populus euphratica]	-	-	-	-
Unigene0037183	4	23	0.2349	1.3683	2.54227	0.000313464	0.00204294	yes	PREDICTED: transposon Ty3-G Gag-Pol polyprotein [Populus euphratica]	-	-	GO:0046914//transition metal ion binding;GO:0043168//anion binding;GO:0016829//lyase activity	GO:0090304;GO:0051707//response to other organism;GO:0009755//hormone-mediated signaling pathway;GO:0006605//protein targeting;GO:0043067//regulation of programmed cell death;GO:0044267//cellular protein metabolic process;GO:0009743//response to carbohydrate;GO:0009108//coenzyme biosynthetic process;GO:0006970//response to osmotic stress;GO:0044710;GO:0009863//salicylic acid mediated signaling pa…
Unigene0051852	3306	1228	117.154	44.0933	-1.40977	8.3e-186	3.71e-183	yes	PREDICTED: transport and Golgi organization 2 homolog [Gossypium raimondii]	-	-	-	-
Unigene0031254	50	122	2.4802	6.132	1.3059	3.16e-08	3.99e-07	yes	PREDICTED: transmembrane protein 64-like [Citrus sinensis]	-	GO:0044444//cytoplasmic part	-	GO:0006812//cation transport
Unigene0017452	17	59	0.8325	2.9276	1.8142	1.46e-06	1.46e-05	yes	PREDICTED: transmembrane protein 56 isoform X1 [Vitis vinifera]	-	GO:0031224//intrinsic component of membrane	-	-
Unigene0019832	60	141	1.9836	4.7232	1.25164	5.27e-09	7.27e-08	yes	PREDICTED: translational activator GCN1 [Gossypium raimondii]	-	-	-	-
Unigene0008587	30	96	1.0092	3.2722	1.69705	2.22e-09	3.17e-08	yes	PREDICTED: translation initiation factor eIF-2B subunit epsilon-like [Malus domestica]	ko03013//RNA transport//Translation//Genetic Information Processing	-	-	GO:0009058//biosynthetic process
Unigene0025554	5	19	0.4983	1.9188	1.94512	0.00664208	0.0299106	yes	PREDICTED: transcriptional corepressor LEUNIG-like isoform X7 [Citrus sinensis]	-	-	-	-
Unigene0015457	0	8	0.001	1.3399	10.3879	0.00782344	0.0338197	yes	PREDICTED: transcriptional corepressor LEUNIG-like [Pyrus x bretschneideri]	-	-	-	-
Unigene0045765	1011	395	37.9811	15.0361	-1.33685	4.78e-57	4.4e-55	yes	PREDICTED: transcription repressor OFP4 [Vitis vinifera]	-	-	-	-
Unigene0038125	59	20	3.9521	1.3575	-1.54167	1.35e-05	0.00011607	yes	PREDICTED: transcription repressor OFP11 [Vitis vinifera]	-	-	-	-
Unigene0044387	41	20	3.3834	1.6723	-1.01664	0.00996464	0.0416929	yes	PREDICTED: transcription factor VOZ1 isoform X2 [Jatropha curcas]	-	-	-	-
Unigene0030903	54	15	7.0756	1.9915	-1.829	2.71e-06	2.61e-05	yes	PREDICTED: transcription factor UPBEAT1 [Malus domestica]	-	-	GO:0005515//protein binding	GO:0050789//regulation of biological process;GO:0034645//cellular macromolecule biosynthetic process;GO:0044767;GO:0010467//gene expression
Unigene0035294	182	416	6.5664	15.208	1.21166	3.49e-22	1.16e-20	yes	PREDICTED: transcription factor TCP19-like [Citrus sinensis]	-	-	-	-
Unigene0016865	28	85	1.024	3.1497	1.621	7.96e-08	9.54e-07	yes	PREDICTED: transcription factor SPEECHLESS [Jatropha curcas]	-	-	GO:0005515//protein binding	GO:0050789//regulation of biological process;GO:0048856//anatomical structure development;GO:0034645//cellular macromolecule biosynthetic process;GO:0009791//post-embryonic development;GO:0010467//gene expression
Unigene0035393	92	210	5.9547	13.7726	1.2097	5.61e-12	1.02e-10	yes	PREDICTED: transcription factor SCREAM2-like isoform X1 [Gossypium raimondii]	-	-	GO:0005515//protein binding;GO:0031406//carboxylic acid binding	-
Unigene0030323	0	15	0.001	1.6664	10.7025	6.14e-05	0.000466381	yes	PREDICTED: transcription factor SCREAM2 [Amborella trichopoda]	-	-	-	-
Unigene0031561	10	46	0.3697	1.7233	2.22075	1.29e-06	1.3e-05	yes	PREDICTED: transcription factor RAX2 isoform X1 [Fragaria vesca subsp. vesca]	-	-	-	-
Unigene0018358	136	316	6.3587	14.9706	1.23533	9.67e-18	2.57e-16	yes	PREDICTED: transcription factor RAX2 [Vitis vinifera]	-	-	-	-
Unigene0016527	685	1619	9.8711	23.6398	1.25994	1.7e-80	2.37e-78	yes	PREDICTED: transcription factor PIF1-like isoform X1 [Citrus sinensis]	-	-	GO:0005515//protein binding	GO:0010467//gene expression;GO:0006779//porphyrin-containing compound biosynthetic process;GO:0010099//regulation of photomorphogenesis;GO:0034645//cellular macromolecule biosynthetic process;GO:0044710;GO:0010029//regulation of seed germination;GO:0007165//signal transduction;GO:0044238
Unigene0000437	85	27	8.2724	2.6626	-1.63547	3.89e-08	4.86e-07	yes	PREDICTED: transcription factor PAR2-like [Nicotiana tomentosiformis]	-	-	-	-
Unigene0047524	121	50	17.3343	7.2579	-1.25601	9.06e-08	1.08e-06	yes	PREDICTED: transcription factor PAR1-like [Gossypium raimondii]	-	-	GO:0005515//protein binding	-
Unigene0018237	56	24	6.6265	2.8776	-1.20338	0.000463271	0.00290729	yes	PREDICTED: transcription factor PAR1-like [Eucalyptus grandis]	-	-	-	-
Unigene0005164	8	25	0.4749	1.5037	1.66282	0.00458378	0.0216188	yes	PREDICTED: transcription factor ORG2 [Vitis vinifera]	-	-	GO:0003676//nucleic acid binding;GO:0005515//protein binding	-
Unigene0004074	4225	9942	77.0193	183.64	1.25359	0	0	yes	PREDICTED: transcription factor MYC2-like [Vitis vinifera]	ko04075//Plant hormone signal transduction//Signal transduction//Environmental Information Processing;ko04626//Plant-pathogen interaction//Environmental adaptation//Organismal Systems	-	-	-
Unigene0034645	0	9	0.001	1.9675	10.9421	0.00391328	0.0189403	yes	PREDICTED: transcription factor MYB48 [Vitis vinifera]	-	-	-	-
Unigene0003490	26	6	1.246	0.2914	-2.09623	0.000540282	0.00332157	yes	PREDICTED: transcription factor MYB46 isoform X1 [Gossypium raimondii]	-	GO:0043231//intracellular membrane-bounded organelle	GO:0003676//nucleic acid binding;GO:0001071//nucleic acid binding transcription factor activity	GO:0006355//regulation of transcription, DNA-templated;GO:0031328//positive regulation of cellular biosynthetic process;GO:0009834//secondary cell wall biogenesis
Unigene0002084	29	11	4.5421	1.7457	-1.37955	0.00647851	0.0292703	yes	PREDICTED: transcription factor MYB39-like [Citrus sinensis]	-	-	GO:0005488//binding	-
Unigene0013421	39	205	1.4703	7.8309	2.41307	2.61e-28	1.14e-26	yes	PREDICTED: transcription factor MYB39-like [Citrus sinensis]	-	-	GO:0005488//binding	-
Unigene0014330	26	64	2.4765	6.177	1.3186	7.94e-05	0.000588808	yes	PREDICTED: transcription factor MYB1R1 [Jatropha curcas]	-	-	-	-
Unigene0030384	192	59	10.4824	3.2639	-1.6833	6.45e-17	1.64e-15	yes	PREDICTED: transcription factor IBH1-like [Gossypium raimondii]	-	-	-	-
Unigene0045729	95	239	3.1917	8.1362	1.35003	1.23e-15	2.88e-14	yes	PREDICTED: transcription factor bHLH96-like [Citrus sinensis]	-	-	GO:0005515//protein binding	-
Unigene0033173	33	5	3.6403	0.5589	-2.7034	4.34e-06	4.04e-05	yes	PREDICTED: transcription factor bHLH95-like [Gossypium raimondii]	-	GO:0043231//intracellular membrane-bounded organelle	GO:0003676//nucleic acid binding;GO:0001071//nucleic acid binding transcription factor activity;GO:0005515//protein binding	GO:0034645//cellular macromolecule biosynthetic process;GO:0010468//regulation of gene expression;GO:0044767
Unigene0030312	51	411	2.0569	16.7962	3.02959	9.53e-71	1.13e-68	yes	PREDICTED: transcription factor bHLH92-like [Citrus sinensis]	-	-	GO:0005488//binding	-
Unigene0001203	3833	1299	106.693	36.6375	-1.54207	3.12e-243	2.27e-240	yes	PREDICTED: transcription factor bHLH79 [Vitis vinifera]	-	-	GO:0005515//protein binding	-
Unigene0048328	23	84	1.0925	4.0429	1.88776	2.63e-09	3.74e-08	yes	PREDICTED: transcription factor bHLH71-like isoform X2 [Populus euphratica]	-	-	-	-
Unigene0014617	69	143	1.6294	3.4216	1.07033	2.24e-07	2.53e-06	yes	PREDICTED: transcription factor bHLH67 isoform X1 [Vitis vinifera]	-	-	GO:0016491//oxidoreductase activity;GO:0005515//protein binding	-
Unigene0013323	0	9	0.001	1.1834	10.2087	0.00391328	0.0189403	yes	PREDICTED: transcription factor bHLH66-like isoform X4 [Vitis vinifera]	-	-	-	-
Unigene0042127	155	464	8.1958	24.8598	1.60086	1.57e-36	8.57e-35	yes	PREDICTED: transcription factor bHLH36-like [Citrus sinensis]	-	-	GO:0005488//binding	-
Unigene0040685	638	1293	28.9972	59.5463	1.0381	1.85e-48	1.38e-46	yes	PREDICTED: transcription factor bHLH35-like [Pyrus x bretschneideri]	-	-	-	-
Unigene0052014	265	96	15.0331	5.5182	-1.44587	1.09e-18	3.07e-17	yes	PREDICTED: transcription factor bHLH30-like [Jatropha curcas]	-	-	-	-
Unigene0039776	61	154	2.5722	6.58	1.35508	8.91e-11	1.46e-09	yes	PREDICTED: transcription factor bHLH18-like [Jatropha curcas]	-	-	-	-
Unigene0023235	303	137	18.4555	8.4552	-1.12614	9.93e-15	2.19e-13	yes	PREDICTED: transcription factor bHLH148-like isoform X1 [Populus euphratica]	-	-	GO:0005515//protein binding	-
Unigene0044632	24	57	1.1796	2.8388	1.26698	0.000326098	0.00211816	yes	PREDICTED: transcription factor bHLH101-like [Nelumbo nucifera]	-	-	GO:0005488//binding	-
Unigene0046770	477	184	22.7579	8.8951	-1.35528	4.98e-29	2.24e-27	yes	PREDICTED: transcription elongation factor SPT5 [Nelumbo nucifera]	-	-	-	-
Unigene0022087	29	12	1.3081	0.5485	-1.25391	0.0115913	0.0475369	yes	PREDICTED: toll/interleukin-1 receptor-like protein [Camelina sativa]	-	-	-	-
Unigene0015083	23	59	2.1602	5.6147	1.37804	9e-05	0.00066136	yes	PREDICTED: TMV resistance protein N-like, partial [Citrus sinensis]	-	-	-	GO:0050794//regulation of cellular process
Unigene0035329	129	395	10.6128	32.9274	1.63348	2.77e-32	1.38e-30	yes	PREDICTED: TMV resistance protein N-like, partial [Citrus sinensis]	-	-	-	-
Unigene0015085	12	38	1.4106	4.5263	1.68202	0.000311016	0.00203011	yes	PREDICTED: TMV resistance protein N-like, partial [Citrus sinensis]	-	-	GO:0032550	GO:0050794//regulation of cellular process
Unigene0012250	15	57	0.9262	3.5664	1.94507	6.83e-07	7.2e-06	yes	PREDICTED: TMV resistance protein N-like, partial [Citrus sinensis]	-	-	-	-
Unigene0005394	95	523	1.2289	6.8551	2.47981	8.52e-72	1.04e-69	yes	PREDICTED: TMV resistance protein N-like, partial [Citrus sinensis]	-	-	-	-
Unigene0012247	2	38	0.3306	6.3646	4.26691	1.54e-09	2.24e-08	yes	PREDICTED: TMV resistance protein N-like, partial [Citrus sinensis]	-	-	-	-
Unigene0019740	17	40	1.3028	3.1061	1.25349	0.00324435	0.0162189	yes	PREDICTED: TMV resistance protein N-like isoform X6 [Citrus sinensis]	-	-	GO:0032550	GO:0050794//regulation of cellular process
Unigene0047495	77	193	1.9586	4.9744	1.3447	6.43e-13	1.26e-11	yes	PREDICTED: TMV resistance protein N-like isoform X6 [Citrus sinensis]	-	-	GO:0036094//small molecule binding;GO:1901363;GO:0097159//organic cyclic compound binding	-
Unigene0017063	2	25	0.1307	1.6555	3.66294	5.72e-06	5.24e-05	yes	PREDICTED: TMV resistance protein N-like isoform X6 [Citrus sinensis]	-	-	-	GO:0009987//cellular process
Unigene0041683	4	30	0.2037	1.5479	2.92579	6.27e-06	5.71e-05	yes	PREDICTED: TMV resistance protein N-like isoform X5 [Citrus sinensis]	-	-	-	-
Unigene0017547	4	17	0.298	1.2835	2.1067	0.00722652	0.0321411	yes	PREDICTED: TMV resistance protein N-like isoform X4 [Citrus sinensis]	-	-	GO:0032550	-
Unigene0032152	44	143	3.705	12.2008	1.71943	1.7e-13	3.47e-12	yes	PREDICTED: TMV resistance protein N-like isoform X2 [Nicotiana sylvestris]	-	-	-	-
Unigene0025934	10	33	0.7319	2.4473	1.74147	0.000614054	0.00372735	yes	PREDICTED: TMV resistance protein N-like isoform X2 [Citrus sinensis]	-	-	-	-
Unigene0021569	9	54	0.6421	3.9037	2.60397	6.42e-09	8.77e-08	yes	PREDICTED: TMV resistance protein N-like isoform X2 [Citrus sinensis]	-	-	-	-
Unigene0021570	0	10	0.001	0.7878	9.62169	0.00195752	0.0103274	yes	PREDICTED: TMV resistance protein N-like isoform X2 [Citrus sinensis]	-	-	-	-
Unigene0047494	13	38	0.9768	2.893	1.56643	0.000630739	0.00381618	yes	PREDICTED: TMV resistance protein N-like isoform X1 [Citrus sinensis]	-	-	GO:0032550	-
Unigene0026700	40	211	0.6285	3.3594	2.41822	3.73e-29	1.69e-27	yes	PREDICTED: TMV resistance protein N-like isoform X1 [Citrus sinensis]	-	-	GO:0036094//small molecule binding;GO:1901363;GO:0097159//organic cyclic compound binding	-
Unigene0049242	13	44	1.3884	4.7617	1.77805	4.82e-05	0.000375108	yes	PREDICTED: TMV resistance protein N-like [Vitis vinifera]	-	-	-	-
Unigene0021576	2	13	0.2238	1.4743	2.71975	0.0074061	0.0326681	yes	PREDICTED: TMV resistance protein N-like [Vitis vinifera]	-	-	-	GO:0050794//regulation of cellular process
Unigene0012249	36	80	3.5815	8.0644	1.171	5.67e-05	0.000435059	yes	PREDICTED: TMV resistance protein N-like [Pyrus x bretschneideri]	-	-	-	-
Unigene0031442	20	50	1.0565	2.6762	1.34089	0.000450305	0.00283509	yes	PREDICTED: TMV resistance protein N-like [Pyrus x bretschneideri]	-	-	-	-
Unigene0021572	13	33	2.1757	5.5961	1.36294	0.00457933	0.0216188	yes	PREDICTED: TMV resistance protein N-like [Pyrus x bretschneideri]	-	-	-	-
Unigene0035307	120	355	6.917	20.7341	1.58379	4.56e-28	1.98e-26	yes	PREDICTED: TMV resistance protein N-like [Pyrus x bretschneideri]	-	-	-	-
Unigene0034351	5	18	0.5573	2.0328	1.86694	0.0106654	0.0442587	yes	PREDICTED: TMV resistance protein N-like [Nicotiana sylvestris]	-	-	GO:0032550	GO:0050794//regulation of cellular process
Unigene0034348	2	17	0.1912	1.6466	3.10634	0.000732495	0.00436654	yes	PREDICTED: TMV resistance protein N-like [Nicotiana sylvestris]	-	-	GO:0032550	GO:0050794//regulation of cellular process
Unigene0012256	241	574	17.4019	41.9964	1.27102	7.5e-32	3.71e-30	yes	PREDICTED: TMV resistance protein N-like [Malus domestica]	-	-	-	-
Unigene0021578	29	73	4.1993	10.7108	1.35085	1.63e-05	0.000138317	yes	PREDICTED: TMV resistance protein N-like [Malus domestica]	-	-	GO:0032550	GO:0050794//regulation of cellular process
Unigene0034346	4	19	0.4818	2.319	2.267	0.00261354	0.0133612	yes	PREDICTED: TMV resistance protein N-like [Malus domestica]	-	-	-	-
Unigene0034352	2	42	0.1369	2.9124	4.41101	1.17e-10	1.9e-09	yes	PREDICTED: TMV resistance protein N-like [Malus domestica]	-	-	GO:0032550	GO:0050794//regulation of cellular process
Unigene0047489	25	60	1.978	4.8101	1.28202	0.000192619	0.00131659	yes	PREDICTED: TMV resistance protein N-like [Jatropha curcas]	-	-	GO:0032550	-
Unigene0047488	2	15	0.4281	3.2531	2.9258	0.0023592	0.0121949	yes	PREDICTED: TMV resistance protein N-like [Gossypium raimondii]	-	-	-	-
Unigene0011008	89	183	1.7211	3.5859	1.059	7.41e-09	1.01e-07	yes	PREDICTED: TMV resistance protein N-like [Citrus sinensis]	-	-	-	-
Unigene0024284	54	112	1.3671	2.8731	1.07149	6.34e-06	5.78e-05	yes	PREDICTED: TMV resistance protein N-like [Citrus sinensis]	-	-	-	-
Unigene0049245	32	68	1.8134	3.9046	1.10648	0.000422358	0.00267143	yes	PREDICTED: TMV resistance protein N-like [Citrus sinensis]	-	-	-	-
Unigene0004041	132	283	2.9339	6.3736	1.11929	5.78e-14	1.22e-12	yes	PREDICTED: TMV resistance protein N-like [Citrus sinensis]	-	-	-	-
Unigene0037243	131	298	2.6104	6.0169	1.20475	2.97e-16	7.27e-15	yes	PREDICTED: TMV resistance protein N-like [Citrus sinensis]	-	-	-	-
Unigene0037247	32	75	1.7453	4.1448	1.24783	4.1e-05	0.000323602	yes	PREDICTED: TMV resistance protein N-like [Citrus sinensis]	-	-	-	-
Unigene0015080	14	34	1.6105	3.9631	1.29912	0.0055707	0.0257156	yes	PREDICTED: TMV resistance protein N-like [Citrus sinensis]	-	-	-	-
Unigene0031841	67	172	3.3765	8.783	1.37919	4.05e-12	7.48e-11	yes	PREDICTED: TMV resistance protein N-like [Citrus sinensis]	-	-	-	-
Unigene0023077	39	104	3.5332	9.5467	1.43403	3.94e-08	4.91e-07	yes	PREDICTED: TMV resistance protein N-like [Citrus sinensis]	-	-	-	-
Unigene0012230	172	474	3.8501	10.7508	1.48148	1.24e-33	6.32e-32	yes	PREDICTED: TMV resistance protein N-like [Citrus sinensis]	-	-	-	-
Unigene0046925	12	34	1.6788	4.8197	1.52151	0.00166131	0.00898473	yes	PREDICTED: TMV resistance protein N-like [Citrus sinensis]	-	-	-	-
Unigene0015078	45	129	2.2915	6.656	1.53836	1.1e-10	1.78e-09	yes	PREDICTED: TMV resistance protein N-like [Citrus sinensis]	-	-	GO:0036094//small molecule binding;GO:1901363;GO:0097159//organic cyclic compound binding	-
Unigene0024286	34	99	0.9624	2.8393	1.56083	1.11e-08	1.47e-07	yes	PREDICTED: TMV resistance protein N-like [Citrus sinensis]	-	-	-	-
Unigene0050339	13	39	0.8942	2.7182	1.60398	0.000416456	0.00263804	yes	PREDICTED: TMV resistance protein N-like [Citrus sinensis]	-	-	-	-
Unigene0000137	242	730	2.7762	8.4854	1.61187	2.84e-56	2.54e-54	yes	PREDICTED: TMV resistance protein N-like [Citrus sinensis]	-	-	-	-
Unigene0011679	358	1138	6.9157	22.2749	1.68747	1.77e-90	2.94e-88	yes	PREDICTED: TMV resistance protein N-like [Citrus sinensis]	-	-	-	-
Unigene0048154	24	77	1.379	4.4828	1.70078	1.27e-07	1.48e-06	yes	PREDICTED: TMV resistance protein N-like [Citrus sinensis]	-	-	-	-
Unigene0005634	8	26	0.6096	2.0075	1.71947	0.00295847	0.0149196	yes	PREDICTED: TMV resistance protein N-like [Citrus sinensis]	-	-	-	-
Unigene0037244	40	137	0.8965	3.1112	1.7951	1.02e-13	2.11e-12	yes	PREDICTED: TMV resistance protein N-like [Citrus sinensis]	-	-	-	-
Unigene0041681	53	184	1.8334	6.4494	1.81464	1.74e-18	4.84e-17	yes	PREDICTED: TMV resistance protein N-like [Citrus sinensis]	-	-	-	-
Unigene0012229	15	53	0.7955	2.848	1.84002	4.27e-06	3.98e-05	yes	PREDICTED: TMV resistance protein N-like [Citrus sinensis]	-	-	-	-
Unigene0011681	16	58	1.1006	4.0425	1.87696	1.01e-06	1.04e-05	yes	PREDICTED: TMV resistance protein N-like [Citrus sinensis]	-	-	-	-
Unigene0005635	21	78	0.8394	3.1591	1.91208	7.46e-09	1.01e-07	yes	PREDICTED: TMV resistance protein N-like [Citrus sinensis]	-	-	-	-
Unigene0030658	13	51	1.4109	5.6084	1.99097	1.95e-06	1.91e-05	yes	PREDICTED: TMV resistance protein N-like [Citrus sinensis]	-	-	-	-
Unigene0005633	24	95	1.3183	5.2876	2.00393	2.46e-11	4.24e-10	yes	PREDICTED: TMV resistance protein N-like [Citrus sinensis]	-	-	-	-
Unigene0011680	143	567	6.4611	25.9582	2.00634	4.84e-60	4.73e-58	yes	PREDICTED: TMV resistance protein N-like [Citrus sinensis]	-	-	-	-
Unigene0037250	4	16	0.6674	2.7048	2.0189	0.0118586	0.048095	yes	PREDICTED: TMV resistance protein N-like [Citrus sinensis]	-	-	-	-
Unigene0012245	8	32	1.3864	5.619	2.01897	0.000184753	0.00126729	yes	PREDICTED: TMV resistance protein N-like [Citrus sinensis]	-	-	-	-
Unigene0012258	21	84	2.9533	11.9699	2.01901	4.59e-10	6.99e-09	yes	PREDICTED: TMV resistance protein N-like [Citrus sinensis]	-	-	-	-
Unigene0021583	5	20	0.8554	3.4672	2.0191	0.00409952	0.0197268	yes	PREDICTED: TMV resistance protein N-like [Citrus sinensis]	-	-	-	-
Unigene0042094	11	46	0.457	1.9366	2.08326	3.41e-06	3.23e-05	yes	PREDICTED: TMV resistance protein N-like [Citrus sinensis]	-	-	-	-
Unigene0047498	10	52	0.8865	4.6709	2.39751	5.97e-08	7.28e-07	yes	PREDICTED: TMV resistance protein N-like [Citrus sinensis]	-	-	-	-
Unigene0012166	5	28	0.3854	2.1867	2.50433	6.7e-05	0.000504252	yes	PREDICTED: TMV resistance protein N-like [Citrus sinensis]	-	-	-	-
Unigene0008441	2	15	0.2066	1.5702	2.92604	0.0023592	0.0121949	yes	PREDICTED: TMV resistance protein N-like [Citrus sinensis]	-	-	-	-
Unigene0032784	9	27	0.5596	1.7011	1.604	0.00396468	0.0191373	yes	PREDICTED: THO complex subunit 4A-like [Gossypium raimondii]	ko03013//RNA transport//Translation//Genetic Information Processing;ko03040//Spliceosome//Transcription//Genetic Information Processing;ko03015//mRNA surveillance pathway//Translation//Genetic Information Processing	-	-	-
Unigene0002544	19	47	1.1217	2.8114	1.3256	0.000771085	0.0045679	yes	PREDICTED: thioredoxin-like 4, chloroplastic isoform X1 [Populus euphratica]	-	-	-	-
Unigene0025547	26	73	1.0566	3.0058	1.50832	2.62e-06	2.53e-05	yes	PREDICTED: thioredoxin-like 1-2, chloroplastic-like [Citrus sinensis]	-	GO:0009536//plastid	GO:0015036//disulfide oxidoreductase activity	GO:0019725//cellular homeostasis;GO:0018904
Unigene0045757	124	290	8.5514	20.2644	1.24471	1.21e-16	3.04e-15	yes	PREDICTED: thionin-like protein 2-like [Citrus sinensis]	-	-	-	-
Unigene0016154	252	94	9.7606	3.6891	-1.4037	4.05e-17	1.04e-15	yes	PREDICTED: thaumatin-like protein 1-like [Citrus sinensis]	-	-	-	-
Unigene0039718	168	82	6.0858	3.0099	-1.01573	1.4e-07	1.62e-06	yes	PREDICTED: thaumatin-like protein 1-like [Citrus sinensis]	-	-	-	-
Unigene0022328	43	21	2.6491	1.3109	-1.01494	0.00824783	0.0353423	yes	PREDICTED: TGACG-sequence-specific DNA-binding protein TGA-2.1-like [Citrus sinensis]	-	-	-	-
Unigene0045648	274	738	13.2611	36.1915	1.44845	1.17e-48	8.78e-47	yes	PREDICTED: tetraketide alpha-pyrone reductase 2-like isoform X2 [Citrus sinensis]	-	-	GO:0048037//cofactor binding;GO:0016616//oxidoreductase activity, acting on the CH-OH group of donors, NAD or NADP as acceptor	GO:0044710
Unigene0015248	4	19	0.3184	1.5322	2.26669	0.00261354	0.0133612	yes	PREDICTED: tetraketide alpha-pyrone reductase 1-like isoform X1 [Citrus sinensis]	-	-	GO:0003824//catalytic activity	GO:0008152//metabolic process
Unigene0039552	8	23	1.4278	4.1594	1.54258	0.0107331	0.0444207	yes	PREDICTED: tetraketide alpha-pyrone reductase 1-like [Vitis vinifera]	-	-	-	-
Unigene0016008	215	757	6.9706	24.8683	1.83495	1.04e-69	1.2e-67	yes	PREDICTED: tetraketide alpha-pyrone reductase 1 [Eucalyptus grandis]	-	GO:0043231//intracellular membrane-bounded organelle	GO:0016616//oxidoreductase activity, acting on the CH-OH group of donors, NAD or NADP as acceptor;GO:0048037//cofactor binding	GO:0010208//pollen wall assembly;GO:0009791//post-embryonic development;GO:0044710;GO:0019438//aromatic compound biosynthetic process
Unigene0019962	40308	3000	1219.96	92.0018	-3.72903	0	0	yes	PREDICTED: tetrahydrocannabinolic acid synthase-like [Citrus sinensis]	-	-	GO:0000166//nucleotide binding;GO:0016616//oxidoreductase activity, acting on the CH-OH group of donors, NAD or NADP as acceptor	GO:0044710
Unigene0015153	1233	576	25.1861	11.9218	-1.07903	8.27e-49	6.21e-47	yes	PREDICTED: telomere repeat-binding protein 4-like isoform X1 [Citrus sinensis]	-	-	GO:0003676//nucleic acid binding	-
Unigene0027650	130	324	12.3608	31.2155	1.33649	2.51e-20	7.66e-19	yes	PREDICTED: telomere repeat-binding protein 3-like [Malus domestica]	-	-	GO:0003676//nucleic acid binding	-
Unigene0037200	45	106	1.5978	3.8136	1.25507	5.82e-07	6.19e-06	yes	PREDICTED: TBC1 domain family member 13 isoform X2 [Nelumbo nucifera]	-	-	-	-
Unigene0003940	548	169	18.908	5.9084	-1.67816	7.5e-45	5e-43	yes	PREDICTED: taxadien-5-alpha-ol O-acetyltransferase-like [Populus euphratica]	-	-	-	-
Unigene0009916	1387	2815	44.8061	92.1424	1.04017	3.41e-98	6.49e-96	yes	PREDICTED: syntaxin-121 [Gossypium raimondii]	-	-	GO:0005515//protein binding	GO:0061024//membrane organization;GO:0015031//protein transport
Unigene0018046	6	58	0.2655	2.6007	3.29212	9.65e-12	1.71e-10	yes	PREDICTED: syntaxin-112 [Pyrus x bretschneideri]	ko01100//Metabolic pathways//Global and overview maps//Metabolism;ko00770//Pantothenate and CoA biosynthesis//Metabolism of cofactors and vitamins//Metabolism;ko04130//SNARE interactions in vesicular transport//Folding, sorting and degradation//Genetic Information Processing	GO:0043231//intracellular membrane-bounded organelle	GO:0005515//protein binding	GO:0061024//membrane organization;GO:0015031//protein transport
Unigene0016676	1760	5129	66.8676	197.45	1.56211	1.16568981196949e-314	1.42726447056588e-311	yes	PREDICTED: SURP and G-patch domain-containing protein 1-like protein isoform X2 [Vitis vinifera]	-	GO:0043231//intracellular membrane-bounded organelle	GO:0003676//nucleic acid binding	GO:0006396//RNA processing
Unigene0043798	87	223	4.3196	11.2189	1.37696	3.94e-15	8.93e-14	yes	PREDICTED: SURP and G-patch domain-containing protein 1-like protein isoform X1 [Prunus mume]	-	-	GO:0003676//nucleic acid binding	GO:0006396//RNA processing
Unigene0024366	18	42	0.6191	1.4637	1.24138	0.00270936	0.0137829	yes	PREDICTED: suppressor protein SRP40-like [Malus domestica]	-	-	-	-
Unigene0014711	161	49	6.3226	1.9498	-1.69719	8.28e-15	1.83e-13	yes	PREDICTED: suppressor protein SRP40 [Malus domestica]	-	GO:0044424	GO:0046872//metal ion binding;GO:0016462//pyrophosphatase activity	GO:0006793//phosphorus metabolic process
Unigene0047377	8	26	1.264	4.1626	1.71949	0.00295847	0.0149196	yes	PREDICTED: superkiller viralicidic activity 2-like 2 [Nicotiana tomentosiformis]	-	-	GO:0005488//binding	-
Unigene0042055	5	53	0.2848	3.0594	3.42523	3.7e-11	6.28e-10	yes	PREDICTED: sugar transporter ERD6-like 3-like isoform X4 [Citrus sinensis]	-	GO:0031224//intrinsic component of membrane	GO:0022857//transmembrane transporter activity	GO:0051234//establishment of localization;GO:0044763
Unigene0025391	4593	1054	129.119	30.023	-2.10456	0	0	yes	PREDICTED: sugar transporter ERD6-like 3 [Fragaria vesca subsp. vesca]	-	GO:0016020//membrane	GO:0022857//transmembrane transporter activity	GO:0044765
Unigene0011187	6	22	0.6308	2.3436	1.89347	0.00374236	0.0183578	yes	PREDICTED: subtilisin-like protease-like [Glycine max]	-	-	GO:0004175//endopeptidase activity	GO:0019538//protein metabolic process
Unigene0034032	21	0	1.9318	0.001	-10.9157	9.64e-07	9.94e-06	yes	PREDICTED: subtilisin-like protease-like [Citrus sinensis]	-	-	GO:0005515//protein binding;GO:0004175//endopeptidase activity	GO:0019538//protein metabolic process;GO:0009892//negative regulation of metabolic process
Unigene0034033	9	0	1.0222	0.001	-9.99746	0.00391328	0.0189403	yes	PREDICTED: subtilisin-like protease-like [Citrus sinensis]	-	-	GO:0005515//protein binding;GO:0004175//endopeptidase activity	GO:0019538//protein metabolic process;GO:0009892//negative regulation of metabolic process
Unigene0010322	542	261	12.0569	5.883	-1.03524	6.47e-22	2.13e-20	yes	PREDICTED: subtilisin-like protease-like [Citrus sinensis]	-	-	GO:0016628//oxidoreductase activity, acting on the CH-CH group of donors, NAD or NADP as acceptor;GO:0004175//endopeptidase activity	GO:0044710;GO:0019538//protein metabolic process
Unigene0024045	14	35	0.8422	2.1335	1.34099	0.00384377	0.0187816	yes	PREDICTED: subtilisin-like protease-like [Citrus sinensis]	-	-	GO:0004175//endopeptidase activity	GO:0019538//protein metabolic process
Unigene0039688	33	112	0.8366	2.8771	1.78201	2.23e-11	3.86e-10	yes	PREDICTED: subtilisin-like protease SDD1-like isoform X1 [Citrus sinensis]	-	-	-	-
Unigene0031840	59	192	3.8327	12.6377	1.7213	6.2e-18	1.67e-16	yes	PREDICTED: subtilisin-like protease SDD1-like [Citrus sinensis]	-	-	GO:0016787//hydrolase activity	-
Unigene0008446	14	46	1.8993	6.3232	1.73519	4.33e-05	0.000339378	yes	PREDICTED: subtilisin-like protease SDD1-like [Citrus sinensis]	-	-	GO:0008233//peptidase activity	-
Unigene0008438	6	24	0.607	2.4603	2.01907	0.00144222	0.00794012	yes	PREDICTED: subtilisin-like protease SDD1-like [Citrus sinensis]	-	-	-	-
Unigene0041031	2	16	0.0506	0.4104	3.01982	0.00131833	0.00733535	yes	PREDICTED: subtilisin-like protease SDD1-like [Citrus sinensis]	-	GO:0030312	GO:0016628//oxidoreductase activity, acting on the CH-CH group of donors, NAD or NADP as acceptor;GO:0004175//endopeptidase activity	GO:0044710;GO:0019538//protein metabolic process
Unigene0008445	54	153	2.8247	8.1095	1.52152	1.66e-12	3.15e-11	yes	PREDICTED: subtilisin-like protease SDD1 [Malus domestica]	-	-	GO:0008233//peptidase activity	-
Unigene0005625	110	246	6.3	14.276	1.18017	3.08e-13	6.16e-12	yes	PREDICTED: subtilisin-like protease SBT3.3 [Vitis vinifera]	-	-	-	-
Unigene0008437	88	240	6.3372	17.5124	1.46646	1.28e-17	3.38e-16	yes	PREDICTED: subtilisin-like protease SBT3.3 [Vitis vinifera]	-	-	GO:0008233//peptidase activity	-
Unigene0041282	11	30	0.5372	1.4846	1.46654	0.0043629	0.0207778	yes	PREDICTED: subtilisin-like protease SBT2.5 [Gossypium raimondii]	-	-	GO:0070011//peptidase activity, acting on L-amino acid peptides	-
Unigene0040576	42	101	1.8065	4.4018	1.2849	6.71e-07	7.08e-06	yes	PREDICTED: subtilisin-like protease [Populus euphratica]	-	-	-	-
Unigene0024160	39	84	1.3848	3.0221	1.12587	6.42e-05	0.000485865	yes	PREDICTED: staphylococcal-like nuclease CAN2 [Jatropha curcas]	-	-	-	-
Unigene0015911	106	1399	6.3769	85.2786	3.74126	8.25e-275	8.16e-272	yes	PREDICTED: stamen-specific protein FIL1 isoform X2 [Gossypium raimondii]	-	-	GO:0046914//transition metal ion binding	-
Unigene0034971	286	130	13.2796	6.1162	-1.1185	7.89e-14	1.64e-12	yes	PREDICTED: SPX domain-containing protein 3 [Nicotiana tomentosiformis]	-	-	-	-
Unigene0048104	4218	880	191.223	40.4239	-2.24198	0	0	yes	PREDICTED: SPX domain-containing protein 2-like [Citrus sinensis]	-	-	-	-
Unigene0023434	3	16	0.2779	1.5016	2.43386	0.00444281	0.0210628	yes	PREDICTED: SPX domain-containing membrane protein At4g22990-like [Nelumbo nucifera]	-	GO:0031224//intrinsic component of membrane	-	GO:0044763
Unigene0050798	14	45	0.9072	2.9548	1.70357	6.69e-05	0.000503824	yes	PREDICTED: solute carrier family 25 member 44-like [Gossypium raimondii]	-	GO:0031224//intrinsic component of membrane	-	GO:0044765;GO:0044763
Unigene0046750	2	18	0.0717	0.6541	3.18947	0.000404902	0.00257011	yes	PREDICTED: sodium-dependent phosphate transporter 2-like [Citrus sinensis]	-	-	GO:0015291//secondary active transmembrane transporter activity	GO:0044763;GO:0015698//inorganic anion transport
Unigene0011328	11	35	0.854	2.7532	1.6888	0.000543253	0.00333676	yes	PREDICTED: sodium/hydrogen exchanger 7 isoform X2 [Cicer arietinum]	-	GO:0031224//intrinsic component of membrane	GO:0015078//hydrogen ion transmembrane transporter activity;GO:0015291//secondary active transmembrane transporter activity	GO:0044763;GO:0015992//proton transport
Unigene0030366	149	71	6.5344	3.155	-1.05041	3.81e-07	4.17e-06	yes	PREDICTED: SNF1-related protein kinase regulatory subunit beta-2-like isoform X1 [Citrus sinensis]	-	-	-	GO:0071704;GO:0044238;GO:0044763;GO:0044710;GO:0044237//cellular metabolic process
Unigene0036106	303	78	36.0128	9.3935	-1.93878	4.21e-31	2.04e-29	yes	PREDICTED: snakin-2-like [Citrus sinensis]	-	-	-	-
Unigene0015333	1317	588	71.7566	32.4619	-1.14436	8.92e-57	8.14e-55	yes	PREDICTED: small heat shock protein, chloroplastic-like [Nelumbo nucifera]	ko04141//Protein processing in endoplasmic reticulum//Folding, sorting and degradation//Genetic Information Processing	-	-	-
Unigene0028491	79	228	3.6713	10.7362	1.54812	3.89e-18	1.06e-16	yes	PREDICTED: SKI/DACH domain-containing protein 1 [Cicer arietinum]	-	-	GO:0016772//transferase activity, transferring phosphorus-containing groups	GO:0006796//phosphate-containing compound metabolic process
Unigene0048491	0	16	0.001	0.8851	9.7897	3.07e-05	0.000247948	yes	PREDICTED: similar to Zinc finger protein 271 (Zinc finger protein 7) (HZF7) (Zinc finger protein ZNFphex133) (Epstein-Barr virus-induced zinc finger protein) (ZNF-EB) (CT-ZFP48) (Zinc finger protein [Bathycoccus prasinos]	-	-	-	-
Unigene0034396	28	56	1.1807	2.3927	1.019	0.00304544	0.0153217	yes	PREDICTED: signal recognition particle 54 kDa protein 2 [Sesamum indicum]	ko03060//Protein export//Folding, sorting and degradation//Genetic Information Processing	GO:0030529//ribonucleoprotein complex	GO:0017111//nucleoside-triphosphatase activity;GO:0032550;GO:0003723//RNA binding	GO:0006613//cotranslational protein targeting to membrane
Unigene0041986	0	9	0.001	1.0863	10.0852	0.00391328	0.0189403	yes	PREDICTED: signal recognition particle 54 kDa protein 2 [Phoenix dactylifera]	ko03060//Protein export//Folding, sorting and degradation//Genetic Information Processing	-	-	-
Unigene0039823	55	23	2.5319	1.0728	-1.23884	0.000387613	0.00247999	yes	PREDICTED: short-chain dehydrogenase TIC 32, chloroplastic-like [Citrus sinensis]	-	-	-	-
Unigene0014079	46	92	2.5038	5.0739	1.01898	8.75e-05	0.000644272	yes	PREDICTED: short-chain dehydrogenase reductase 3b-like [Populus euphratica]	-	-	GO:0016628//oxidoreductase activity, acting on the CH-CH group of donors, NAD or NADP as acceptor	GO:0044710
Unigene0033364	603	1414	32.7547	77.8264	1.24856	2.32e-70	2.72e-68	yes	PREDICTED: short-chain dehydrogenase reductase 2a [Populus euphratica]	-	-	GO:0004312//fatty acid synthase activity	GO:0010208//pollen wall assembly;GO:0044710
Unigene0047265	50	111	1.3559	3.0501	1.16961	1.36e-06	1.37e-05	yes	PREDICTED: serine/threonine-protein phosphatase PP1-like isoform X2 [Citrus sinensis]	ko03015//mRNA surveillance pathway//Translation//Genetic Information Processing	-	GO:0016791//phosphatase activity	GO:0006796//phosphate-containing compound metabolic process
Unigene0013771	12	66	1.001	5.5787	2.47849	3.75e-10	5.76e-09	yes	PREDICTED: serine/threonine-protein phosphatase PP1-like isoform X2 [Citrus sinensis]	ko03015//mRNA surveillance pathway//Translation//Genetic Information Processing	-	GO:0016791//phosphatase activity	GO:0006796//phosphate-containing compound metabolic process
Unigene0013476	32	69	1.0381	2.2681	1.12754	0.000306343	0.00200411	yes	PREDICTED: serine/threonine-protein phosphatase 7 long form homolog [Populus euphratica]	-	-	-	-
Unigene0002366	272	997	5.5518	20.6197	1.893	4.42e-94	7.91e-92	yes	PREDICTED: serine/threonine-protein kinase-like protein CCR4-like [Citrus sinensis]	-	-	-	-
Unigene0017171	13	2	2.0662	0.3221	-2.6814	0.0074061	0.0326681	yes	PREDICTED: serine/threonine-protein kinase-like protein CCR1 [Nicotiana tomentosiformis]	-	-	GO:0032550;GO:0004672//protein kinase activity	GO:0006464//cellular protein modification process
Unigene0022781	234	69	20.1458	6.0192	-1.74284	2.44e-21	7.79e-20	yes	PREDICTED: serine/threonine-protein kinase SAPK2 [Cucumis sativus]	ko04075//Plant hormone signal transduction//Signal transduction//Environmental Information Processing	-	GO:0004672//protein kinase activity;GO:0032550	GO:0006796//phosphate-containing compound metabolic process;GO:0006464//cellular protein modification process;GO:0010646//regulation of cell communication
Unigene0000433	12	36	0.9453	2.8734	1.60391	0.000727566	0.00434774	yes	PREDICTED: serine/threonine-protein kinase EDR1 isoform X6 [Gossypium raimondii]	-	-	-	-
Unigene0045899	0	8	0.001	1.5334	10.5825	0.00782344	0.0338197	yes	PREDICTED: serine/threonine-protein kinase CBK1-like isoform X1 [Citrus sinensis]	-	-	GO:0032550;GO:0004672//protein kinase activity	GO:0006464//cellular protein modification process;GO:0006796//phosphate-containing compound metabolic process;GO:0009664//plant-type cell wall organization;GO:0003006//developmental process involved in reproduction;GO:0000904//cell morphogenesis involved in differentiation
Unigene0030471	0	10	0.001	1.5824	10.6279	0.00195752	0.0103274	yes	PREDICTED: serine/threonine-protein kinase BUR1-like [Citrus sinensis]	-	-	GO:0036094//small molecule binding;GO:0004672//protein kinase activity;GO:1901363;GO:0097159//organic cyclic compound binding	GO:0044237//cellular metabolic process
Unigene0035788	0	8	0.001	1.3825	10.4331	0.00782344	0.0338197	yes	PREDICTED: serine/threonine-protein kinase BLUS1-like [Citrus sinensis]	-	-	GO:0032550;GO:0004702//receptor signaling protein serine/threonine kinase activity	GO:0035556//intracellular signal transduction;GO:0032147//activation of protein kinase activity
Unigene0006727	2	14	0.1741	1.2351	2.82664	0.00419502	0.0201011	yes	PREDICTED: serine/threonine-protein kinase BLUS1 [Jatropha curcas]	-	-	GO:0032550;GO:0004702//receptor signaling protein serine/threonine kinase activity	GO:0035556//intracellular signal transduction;GO:0032147//activation of protein kinase activity
Unigene0040999	6	23	0.3313	1.2867	1.95747	0.00233202	0.0120893	yes	PREDICTED: serine/threonine-protein kinase ATM-like isoform X4 [Citrus sinensis]	-	GO:0043231//intracellular membrane-bounded organelle	GO:0032550;GO:0003676//nucleic acid binding;GO:0004672//protein kinase activity	GO:0009314//response to radiation;GO:0000280//nuclear division;GO:0006259//DNA metabolic process;GO:0007569//cell aging;GO:0016570//histone modification;GO:0006796//phosphate-containing compound metabolic process;GO:0006974//cellular response to DNA damage stimulus
Unigene0036122	3	17	0.2847	1.635	2.52178	0.00258886	0.0132678	yes	PREDICTED: serine/threonine-protein kinase ATM-like isoform X1 [Citrus sinensis]	-	GO:0043231//intracellular membrane-bounded organelle	GO:0032550;GO:0003676//nucleic acid binding;GO:0004672//protein kinase activity	GO:0009314//response to radiation;GO:0000280//nuclear division;GO:0006259//DNA metabolic process;GO:0007569//cell aging;GO:0016570//histone modification;GO:0006796//phosphate-containing compound metabolic process;GO:0006974//cellular response to DNA damage stimulus
Unigene0041121	4	38	0.3321	3.1971	3.26707	5.81e-08	7.12e-07	yes	PREDICTED: serine hydroxymethyltransferase 3, chloroplastic-like [Citrus sinensis]	ko01100//Metabolic pathways//Global and overview maps//Metabolism;ko01110//Biosynthesis of secondary metabolites//Global and overview maps//Metabolism;ko00630//Glyoxylate and dicarboxylate metabolism//Carbohydrate metabolism//Metabolism;ko00260//Glycine, serine and threonine metabolism//Amino acid metabolism//Metabolism;ko00460//Cyanoamino acid metabolism//Metabolism of other amino acids//Metabol…	-	GO:0016742//hydroxymethyl-, formyl- and related transferase activity;GO:0043168//anion binding	GO:0009069//serine family amino acid metabolic process;GO:0006730//one-carbon metabolic process
Unigene0012844	3	16	0.1698	0.9178	2.43434	0.00444281	0.0210628	yes	PREDICTED: serine carboxypeptidase-like 40-like [Citrus sinensis]	-	-	GO:0004180//carboxypeptidase activity	GO:0019538//protein metabolic process
Unigene0046506	25	52	1.1045	2.3278	1.07557	0.00285125	0.0144337	yes	PREDICTED: serine carboxypeptidase-like 20-like [Citrus sinensis]	-	-	GO:0004180//carboxypeptidase activity	GO:0008152//metabolic process
Unigene0046505	17	37	1.8525	4.0853	1.14097	0.00916558	0.0388067	yes	PREDICTED: serine carboxypeptidase-like 20 [Malus domestica]	-	-	GO:0004180//carboxypeptidase activity	GO:0019538//protein metabolic process
Unigene0029363	1985	607	71.9072	22.2803	-1.69037	9.08e-148	3.13e-145	yes	PREDICTED: septum-promoting GTP-binding protein 1-like [Citrus sinensis]	-	-	-	-
Unigene0003275	28	60	1.0439	2.2665	1.11848	0.000868658	0.00508059	yes	PREDICTED: separase-like isoform X2 [Citrus sinensis]	-	GO:0043231//intracellular membrane-bounded organelle	GO:0016787//hydrolase activity	GO:0048827//phyllome development;GO:0009793//embryo development ending in seed dormancy;GO:0000902//cell morphogenesis;GO:0016570//histone modification;GO:0051301//cell division;GO:0051304//chromosome separation;GO:1903047;GO:0006974//cellular response to DNA damage stimulus;GO:0009314//response to radiation;GO:0033044//regulation of chromosome organization;GO:0048507//meristem development;GO:000…
Unigene0024581	13	35	0.6208	1.6935	1.44781	0.00211339	0.0110632	yes	PREDICTED: separase-like isoform X2 [Citrus sinensis]	-	-	-	GO:0009793//embryo development ending in seed dormancy;GO:0044710;GO:0051716//cellular response to stimulus;GO:0009888//tissue development;GO:0006325//chromatin organization;GO:0009628//response to abiotic stimulus;GO:1903047;GO:0007059//chromosome segregation;GO:0033044//regulation of chromosome organization;GO:0009653//anatomical structure morphogenesis;GO:0048869//cellular developmental proces…
Unigene0003278	26	53	4.535	9.367	1.04648	0.00324248	0.0162149	yes	PREDICTED: separase isoform X3 [Vitis vinifera]	-	GO:0043231//intracellular membrane-bounded organelle	GO:0016787//hydrolase activity	GO:0048827//phyllome development;GO:0009793//embryo development ending in seed dormancy;GO:0000902//cell morphogenesis;GO:0016570//histone modification;GO:0051301//cell division;GO:0051304//chromosome separation;GO:1903047;GO:0006974//cellular response to DNA damage stimulus;GO:0009314//response to radiation;GO:0033044//regulation of chromosome organization;GO:0048507//meristem development;GO:000…
Unigene0002707	35	71	1.2636	2.5973	1.03947	0.00062628	0.00379413	yes	PREDICTED: sentrin-specific protease 1-like [Vitis vinifera]	-	-	-	-
Unigene0010011	4	22	0.6694	3.7307	2.47851	0.000537698	0.00330919	yes	PREDICTED: senescence-associated carboxylesterase 101-like [Citrus sinensis]	-	-	GO:0003824//catalytic activity	GO:0044238
Unigene0008817	106	40	6.6525	2.5437	-1.38697	7.21e-08	8.71e-07	yes	PREDICTED: secoisolariciresinol dehydrogenase-like [Jatropha curcas]	-	-	GO:0016491//oxidoreductase activity	GO:0044710
Unigene0018657	781	254	43.1656	14.2246	-1.60149	9.34e-59	8.92e-57	yes	PREDICTED: secoisolariciresinol dehydrogenase-like [Citrus sinensis]	-	-	-	-
Unigene0048482	13	31	0.6915	1.6708	1.27274	0.00963779	0.0404965	yes	PREDICTED: scopoletin glucosyltransferase-like [Citrus sinensis]	-	-	-	-
Unigene0022232	1	12	0.0558	0.679	3.60507	0.0034275	0.0169668	yes	PREDICTED: scarecrow-like protein 33 [Populus euphratica]	-	-	-	GO:0034645//cellular macromolecule biosynthetic process;GO:0010467//gene expression
Unigene0007160	479	984	11.5498	24.0411	1.05764	2.84e-39	1.68e-37	yes	PREDICTED: scarecrow-like protein 30 [Gossypium raimondii]	-	-	-	GO:0034645//cellular macromolecule biosynthetic process;GO:0010467//gene expression
Unigene0021225	2051	5694	39.5066	111.133	1.49212	5.62843265519541e-314	6.71472015764812e-311	yes	PREDICTED: scarecrow-like protein 21 [Gossypium raimondii]	-	-	-	GO:0010468//regulation of gene expression;GO:0034645//cellular macromolecule biosynthetic process
Unigene0041474	380	874	7.623	17.7654	1.22064	5.02e-44	3.29e-42	yes	PREDICTED: scarecrow-like protein 14 [Populus euphratica]	-	-	-	GO:0034645//cellular macromolecule biosynthetic process;GO:0010467//gene expression
Unigene0025968	2334	4684	52.3101	106.371	1.02394	1.3e-141	4.08e-139	yes	PREDICTED: scarecrow-like protein 13-like [Citrus sinensis]	-	GO:0043231//intracellular membrane-bounded organelle	-	GO:0010468//regulation of gene expression;GO:0034645//cellular macromolecule biosynthetic process
Unigene0000961	185	373	8.3518	17.0622	1.03064	1.18e-15	2.77e-14	yes	PREDICTED: S-antigen protein-like [Solanum lycopersicum]	-	-	-	-
Unigene0012558	6	20	0.3029	1.0232	1.75617	0.00939996	0.0396331	yes	PREDICTED: salutaridinol 7-O-acetyltransferase-like, partial [Populus euphratica]	-	-	GO:0016746//transferase activity, transferring acyl groups	-
Unigene0048090	163	70	7.939	3.4546	-1.20044	2.89e-09	4.08e-08	yes	PREDICTED: rRNA methyltransferase 3B, mitochondrial [Jatropha curcas]	-	-	GO:0003676//nucleic acid binding;GO:0008168//methyltransferase activity	GO:0010467//gene expression;GO:0009451//RNA modification
Unigene0042516	98	26	5.8432	1.5708	-1.89526	9.03e-11	1.48e-09	yes	PREDICTED: RNA-dependent RNA polymerase 1-like [Citrus sinensis]	-	-	GO:0016740//transferase activity;GO:0097159//organic cyclic compound binding	GO:0044763;GO:0044260;GO:0051716//cellular response to stimulus;GO:0009058//biosynthetic process;GO:0044238;GO:0050794//regulation of cellular process;GO:0006952//defense response;GO:0060255
Unigene0042517	488	193	9.0714	3.6352	-1.31929	1.58e-28	7.01e-27	yes	PREDICTED: RNA-dependent RNA polymerase 1-like [Citrus sinensis]	-	-	GO:0016779//nucleotidyltransferase activity;GO:0003676//nucleic acid binding	GO:0080090//regulation of primary metabolic process;GO:0016458//gene silencing;GO:1901701;GO:0051707//response to other organism;GO:0031323//regulation of cellular metabolic process;GO:0071310//cellular response to organic substance;GO:0071229//cellular response to acid;GO:0007165//signal transduction;GO:0097659;GO:0006952//defense response
Unigene0035411	161	61	6.1082	2.345	-1.38116	4.59e-11	7.72e-10	yes	PREDICTED: RNA-binding protein 38-like [Citrus sinensis]	-	-	GO:0036094//small molecule binding;GO:0097159//organic cyclic compound binding	-
Unigene0042976	460	158	46.9813	16.351	-1.52271	2.13e-33	1.08e-31	yes	PREDICTED: RNA-binding protein 12-like [Jatropha curcas]	-	-	-	-
Unigene0014382	9	36	0.7028	2.8483	2.01892	6.69e-05	0.000503999	yes	PREDICTED: RNA polymerase II C-terminal domain phosphatase-like 4-like [Citrus sinensis]	-	-	GO:0005488//binding	GO:0044237//cellular metabolic process
Unigene0022022	94	28	9.2829	2.8018	-1.72822	2.71e-09	3.84e-08	yes	PREDICTED: RING-H2 finger protein ATL66-like [Cicer arietinum]	-	-	-	-
Unigene0012690	90	41	9.5742	4.4194	-1.1153	3.28e-05	0.000263182	yes	PREDICTED: RING-H2 finger protein ATL64-like [Vitis vinifera]	-	-	GO:0046914//transition metal ion binding	-
Unigene0000599	1270	3088	39.969	98.473	1.30085	2.04e-155	7.73e-153	yes	PREDICTED: RING-H2 finger protein ATL52-like [Citrus sinensis]	-	-	-	-
Unigene0002289	971	2313	22.8991	55.2708	1.27123	1.31e-117	3.11e-115	yes	PREDICTED: RING finger and transmembrane domain-containing protein 2-like isoform X1 [Citrus sinensis]	-	-	-	-
Unigene0036617	39	17	2.265	1.0004	-1.17893	0.00461741	0.0217576	yes	PREDICTED: ribosomal N-lysine methyltransferase 3-like isoform X1 [Citrus sinensis]	-	GO:0043231//intracellular membrane-bounded organelle	GO:0016740//transferase activity	-
Unigene0020552	30	63	0.9559	2.034	1.08939	0.000832606	0.00488878	yes	PREDICTED: ribonuclease 3-like protein 2 [Populus euphratica]	-	-	GO:0003676//nucleic acid binding;GO:0016891//endoribonuclease activity, producing 5'-phosphomonoesters	GO:0090501//RNA phosphodiester bond hydrolysis;GO:0010467//gene expression
Unigene0029425	77	179	3.8409	9.0471	1.23601	8.73e-11	1.43e-09	yes	PREDICTED: ribonuclease 3-like protein 1-like [Citrus sinensis]	-	-	-	-
Unigene0035989	326	54	18.8722	3.1675	-2.57485	9.82e-47	6.98e-45	yes	PREDICTED: ribonuclease 3-like [Citrus sinensis]	-	-	GO:0003676//nucleic acid binding;GO:0016892//endoribonuclease activity, producing 3'-phosphomonoesters	GO:0090501//RNA phosphodiester bond hydrolysis
Unigene0001041	0	12	0.001	1.5406	10.5893	0.000489894	0.00304886	yes	PREDICTED: retrovirus-related Pol polyprotein from transposon opus [Musa acuminata subsp. malaccensis]	-	-	-	-
Unigene0002098	18	47	1.4476	3.83	1.40368	0.00043108	0.00272179	yes	PREDICTED: retinoblastoma-related protein [Jatropha curcas]	-	-	-	GO:0006351//transcription, DNA-templated;GO:0010468//regulation of gene expression;GO:0051301//cell division;GO:0019219;GO:0048856//anatomical structure development;GO:0022402//cell cycle process;GO:0016043//cellular component organization;GO:0030154//cell differentiation;GO:2000112;GO:0048229//gametophyte development;GO:0006260//DNA replication
Unigene0002842	2651	5301	62.601	126.838	1.01873	2.17e-153	8.06e-151	yes	PREDICTED: reticuline oxidase-like protein-like isoform X2 [Citrus sinensis]	-	-	GO:0000166//nucleotide binding;GO:0046993;GO:0016616//oxidoreductase activity, acting on the CH-OH group of donors, NAD or NADP as acceptor	GO:0044710
Unigene0002843	9	39	1.2997	5.7068	2.1345	1.56e-05	0.000132535	yes	PREDICTED: reticuline oxidase-like protein-like isoform X1 [Citrus sinensis]	-	-	GO:0000166//nucleotide binding;GO:0016616//oxidoreductase activity, acting on the CH-OH group of donors, NAD or NADP as acceptor	GO:0044710
Unigene0031575	26	56	0.433	0.9449	1.12579	0.00124843	0.00700333	yes	PREDICTED: respiratory burst oxidase homolog protein E isoform X1 [Vitis vinifera]	ko04626//Plant-pathogen interaction//Environmental adaptation//Organismal Systems	GO:0031224//intrinsic component of membrane	GO:0050664//oxidoreductase activity, acting on NAD(P)H, oxygen as acceptor;GO:0046872//metal ion binding;GO:0016209//antioxidant activity	GO:0044710
Unigene0024464	4	17	0.6715	2.8918	2.10651	0.00722652	0.0321411	yes	PREDICTED: respiratory burst oxidase homolog protein C [Jatropha curcas]	ko04626//Plant-pathogen interaction//Environmental adaptation//Organismal Systems	-	-	-
Unigene0015478	79	34	5.8619	2.5563	-1.19731	2.92e-05	0.000236349	yes	PREDICTED: remorin [Jatropha curcas]	-	-	-	-
Unigene0008940	0	14	0.001	1.1494	10.1667	0.000122627	0.000872259	yes	PREDICTED: regulator of nonsense transcripts UPF3-like isoform X1 [Glycine max]	ko03013//RNA transport//Translation//Genetic Information Processing;ko03015//mRNA surveillance pathway//Translation//Genetic Information Processing	-	-	-
Unigene0024921	9	28	0.5402	1.703	1.65651	0.00258608	0.0132678	yes	PREDICTED: receptor-like serine/threonine-protein kinase SD1-8 isoform X3 [Vitis vinifera]	-	-	GO:0016772//transferase activity, transferring phosphorus-containing groups	GO:0009987//cellular process
Unigene0002624	6	20	0.5426	1.8328	1.75609	0.00939996	0.0396331	yes	PREDICTED: receptor-like serine/threonine-protein kinase SD1-8 [Prunus mume]	-	-	-	-
Unigene0032253	207	465	5.2679	11.9905	1.18659	7.53e-24	2.72e-22	yes	PREDICTED: receptor-like serine/threonine-protein kinase SD1-8 [Populus euphratica]	-	-	GO:0005488//binding;GO:0016301//kinase activity	GO:0009987//cellular process
Unigene0016595	114	445	3.2267	12.7625	1.98378	8.91e-47	6.36e-45	yes	PREDICTED: receptor-like serine/threonine-protein kinase SD1-8 [Populus euphratica]	-	-	GO:0005488//binding;GO:0016301//kinase activity	GO:0009987//cellular process
Unigene0001147	98	416	1.2714	5.4684	2.1047	2.18e-47	1.58e-45	yes	PREDICTED: receptor-like serine/threonine-protein kinase SD1-8 [Populus euphratica]	-	-	GO:0016301//kinase activity	GO:0009987//cellular process
Unigene0016594	83	616	3.766	28.3206	2.91075	7.79e-100	1.51e-97	yes	PREDICTED: receptor-like serine/threonine-protein kinase SD1-8 [Populus euphratica]	-	-	GO:0005488//binding;GO:0016301//kinase activity	GO:0009987//cellular process
Unigene0045471	46	418	2.0996	19.3318	3.20279	7.28e-76	9.41e-74	yes	PREDICTED: receptor-like serine/threonine-protein kinase SD1-8 [Populus euphratica]	-	-	GO:0004672//protein kinase activity;GO:0032550	GO:0006796//phosphate-containing compound metabolic process;GO:0006464//cellular protein modification process
Unigene0011114	4	25	0.3373	2.1364	2.66308	0.000104826	0.000759104	yes	PREDICTED: receptor-like serine/threonine-protein kinase SD1-6-like [Citrus sinensis]	-	-	GO:0004672//protein kinase activity;GO:0032550	GO:0006796//phosphate-containing compound metabolic process;GO:0006464//cellular protein modification process;GO:0008037//cell recognition
Unigene0019948	919	2330	14.3436	36.8484	1.36119	8.39e-133	2.37e-130	yes	PREDICTED: receptor-like protein kinase-like [Citrus sinensis]	-	GO:0031224//intrinsic component of membrane	GO:0016301//kinase activity;GO:0032550	GO:0006796//phosphate-containing compound metabolic process;GO:0006464//cellular protein modification process;GO:0044710
Unigene0020451	325	773	5.2796	12.7239	1.26904	8.41e-42	5.24e-40	yes	PREDICTED: receptor-like protein kinase HSL1-like [Citrus sinensis]	-	GO:0031224//intrinsic component of membrane	GO:0032550;GO:0016628//oxidoreductase activity, acting on the CH-CH group of donors, NAD or NADP as acceptor;GO:0004702//receptor signaling protein serine/threonine kinase activity	GO:0035556//intracellular signal transduction;GO:0044710;GO:0032147//activation of protein kinase activity
Unigene0007115	281	1142	10.3966	42.8127	2.04193	5.82e-118	1.41e-115	yes	PREDICTED: receptor-like protein kinase HSL1 [Gossypium raimondii]	-	-	-	-
Unigene0001236	1146	2388	18.4438	38.9423	1.0782	3.05e-91	5.18e-89	yes	PREDICTED: receptor-like protein kinase HAIKU2-like [Citrus sinensis]	-	GO:0031224//intrinsic component of membrane;GO:0044462	GO:0032550;GO:0004713//protein tyrosine kinase activity;GO:0016628//oxidoreductase activity, acting on the CH-CH group of donors, NAD or NADP as acceptor	GO:0009617//response to bacterium;GO:0006605//protein targeting;GO:0043067//regulation of programmed cell death;GO:0009886//post-embryonic morphogenesis;GO:0006468//protein phosphorylation;GO:0044710;GO:0006498;GO:0009814//defense response, incompatible interaction;GO:0048437//floral organ development
Unigene0013292	22	52	1.0349	2.4786	1.26003	0.000657485	0.00396356	yes	PREDICTED: receptor-like protein kinase 2-like [Citrus sinensis]	-	-	GO:0003824//catalytic activity	GO:0008152//metabolic process
Unigene0043651	41	93	2.4693	5.6753	1.20059	6.3e-06	5.74e-05	yes	PREDICTED: receptor-like protein 12-like, partial [Citrus sinensis]	-	-	-	-
Unigene0052075	39	18	2.6896	1.2578	-1.09649	0.0075924	0.0333193	yes	PREDICTED: receptor-like protein 12-like [Citrus sinensis]	-	-	-	-
Unigene0002554	164	491	3.0308	9.1941	1.60101	9.11e-39	5.28e-37	yes	PREDICTED: receptor-like protein 12-like [Citrus sinensis]	-	-	-	-
Unigene0052689	4	18	0.6512	2.9691	2.18885	0.00436394	0.0207778	yes	PREDICTED: receptor-like protein 12 [Eucalyptus grandis]	-	-	-	-
Unigene0022696	1	11	0.1912	2.1309	3.47831	0.00636217	0.0288146	yes	PREDICTED: receptor-like cytosolic serine/threonine-protein kinase RBK2 isoform X1 [Populus euphratica]	-	-	-	-
Unigene0022695	34	75	1.6207	3.6225	1.16037	0.000111929	0.000807402	yes	PREDICTED: receptor-like cytosolic serine/threonine-protein kinase RBK2 [Jatropha curcas]	-	-	-	-
Unigene0046187	43	18	2.7273	1.1568	-1.23733	0.00189761	0.0101123	yes	PREDICTED: receptor protein kinase CLAVATA1-like [Citrus sinensis]	-	-	GO:0004672//protein kinase activity;GO:0005488//binding	GO:0044763;GO:0016310//phosphorylation;GO:0044710;GO:0050789//regulation of biological process
Unigene0037474	0	8	0.001	1.137	10.151	0.00782344	0.0338197	yes	PREDICTED: reactive Intermediate Deaminase A, chloroplastic [Amborella trichopoda]	-	GO:0043231//intracellular membrane-bounded organelle;GO:0044444//cytoplasmic part	-	-
Unigene0001719	3	19	0.1779	1.1416	2.68192	0.000860688	0.00503714	yes	PREDICTED: pyruvate dehydrogenase E1 component subunit alpha-1, mitochondrial-like [Elaeis guineensis]	ko01100//Metabolic pathways//Global and overview maps//Metabolism;ko01110//Biosynthesis of secondary metabolites//Global and overview maps//Metabolism;ko00010//Glycolysis / Gluconeogenesis//Carbohydrate metabolism//Metabolism;ko00020//Citrate cycle (TCA cycle)//Carbohydrate metabolism//Metabolism;ko00620//Pyruvate metabolism//Carbohydrate metabolism//Metabolism;ko00290//Valine, leucine and isoleu…	-	-	-
Unigene0014271	24	51	1.138	2.4503	1.10646	0.00248972	0.0128198	yes	PREDICTED: PXMP2/4 family protein 4-like isoform X1 [Citrus sinensis]	ko04146//Peroxisome//Transport and catabolism//Cellular Processes	GO:0044439;GO:0031224//intrinsic component of membrane	-	-
Unigene0018799	4	20	0.3517	1.7818	2.34092	0.0015534	0.00846113	yes	PREDICTED: putative ribonuclease H protein At1g65750 [Prunus mume]	-	-	-	-
Unigene0022154	25	8	2.9779	0.9656	-1.6248	0.00458378	0.0216188	yes	PREDICTED: putative ribonuclease H protein At1g65750 [Malus domestica]	-	-	-	-
Unigene0041027	4	19	0.57	2.7434	2.26693	0.00261354	0.0133612	yes	PREDICTED: putative L-type lectin-domain containing receptor kinase II.2-like [Citrus sinensis]	-	-	-	-
Unigene0010754	9	28	1.0158	3.202	1.65636	0.00258608	0.0132678	yes	PREDICTED: putative disease resistance protein RGA3-like isoform X1 [Citrus sinensis]	-	-	-	-
Unigene0047450	144	330	8.3183	19.3154	1.21539	5.4e-18	1.46e-16	yes	PREDICTED: putative disease resistance protein RGA3-like [Citrus sinensis]	-	-	-	-
Unigene0037659	1039	477	28.4347	13.2273	-1.10413	1.86e-43	1.19e-41	yes	PREDICTED: purple acid phosphatase 15-like isoform X1 [Citrus sinensis]	-	-	GO:0016791//phosphatase activity;GO:0043169//cation binding	GO:0006796//phosphate-containing compound metabolic process
Unigene0026379	15	35	1.3942	3.2962	1.24137	0.00666709	0.0300008	yes	PREDICTED: pumilio homolog 5 [Vitis vinifera]	-	GO:0043231//intracellular membrane-bounded organelle;GO:0044444//cytoplasmic part	GO:0044822//poly(A) RNA binding	GO:0010608//posttranscriptional regulation of gene expression;GO:0006486//protein glycosylation
Unigene0024501	10	37	0.842	3.1569	1.90662	0.00010027	0.000729748	yes	PREDICTED: psbP domain-containing protein 4, chloroplastic-like [Fragaria vesca subsp. vesca]	-	-	-	-
Unigene0047233	21	51	3.482	8.5684	1.29911	0.000547159	0.00335676	yes	PREDICTED: psbP domain-containing protein 4, chloroplastic-like [Citrus sinensis]	-	GO:0031978;GO:0009521;GO:0009532//plastid stroma	GO:0046872//metal ion binding	GO:0005984//disaccharide metabolic process;GO:0009893//positive regulation of metabolic process;GO:0005982//starch metabolic process;GO:0006739//NADP metabolic process;GO:0006090//pyruvate metabolic process;GO:0019757
Unigene0043357	321	112	10.88	3.8465	-1.50006	2.27e-23	8.03e-22	yes	PREDICTED: proton-coupled amino acid transporter 3-like [Citrus sinensis]	-	GO:0031224//intrinsic component of membrane	GO:0015171//amino acid transmembrane transporter activity	GO:0006865//amino acid transport
Unigene0043922	33	12	2.5619	0.9439	-1.44051	0.00248597	0.0128032	yes	PREDICTED: protochlorophyllide-dependent translocon component 52, chloroplastic-like isoform X2 [Jatropha curcas]	-	GO:0009528//plastid inner membrane	GO:0016703;GO:0043169//cation binding;GO:0051536//iron-sulfur cluster binding	GO:0051234//establishment of localization;GO:0044710
Unigene0043923	180	84	5.2497	2.4824	-1.0805	9.09e-09	1.22e-07	yes	PREDICTED: protochlorophyllide-dependent translocon component 52, chloroplastic-like isoform X1 [Jatropha curcas]	-	GO:0031224//intrinsic component of membrane;GO:0009528//plastid inner membrane	GO:0016703;GO:0043169//cation binding;GO:0051536//iron-sulfur cluster binding	GO:0051234//establishment of localization;GO:0008104//protein localization;GO:0044710
Unigene0009650	1586	3253	76.2104	158.386	1.05538	4.43e-113	9.96e-111	yes	PREDICTED: protein YLS9-like [Jatropha curcas]	-	-	-	-
Unigene0002026	11	39	0.692	2.4859	1.84492	9.2e-05	0.000673798	yes	PREDICTED: protein YLS7-like isoform X2 [Citrus sinensis]	-	-	-	-
Unigene0027467	61	21	3.4065	1.1883	-1.51939	1.18e-05	0.000102295	yes	PREDICTED: protein YLS7-like [Citrus sinensis]	-	-	-	-
Unigene0046771	272	108	10.4824	4.2173	-1.31358	1.32e-16	3.3e-15	yes	PREDICTED: protein YLS7-like [Citrus sinensis]	-	-	-	-
Unigene0030378	203	100	8.2306	4.1083	-1.00246	8.67e-09	1.17e-07	yes	PREDICTED: protein YLS7-like [Citrus sinensis]	-	GO:0043231//intracellular membrane-bounded organelle	-	GO:0045491//xylan metabolic process;GO:0044085
Unigene0017774	70	157	1.4941	3.3954	1.1843	4.02e-09	5.61e-08	yes	PREDICTED: protein yippee-like At5g53940 [Cucumis melo]	-	-	-	-
Unigene0030256	65	18	2.6758	0.7508	-1.83347	2.22e-07	2.52e-06	yes	PREDICTED: protein WEAK CHLOROPLAST MOVEMENT UNDER BLUE LIGHT 1-like [Vitis vinifera]	-	-	-	-
Unigene0040177	180	410	4.2209	9.7416	1.20661	9.09e-22	2.97e-20	yes	PREDICTED: protein UPSTREAM OF FLC-like [Citrus sinensis]	-	-	-	-
Unigene0024514	9	0	1.6063	0.001	-10.6495	0.00391328	0.0189403	yes	PREDICTED: protein trichome birefringence-like 8 isoform X2 [Populus euphratica]	-	-	-	-
Unigene0032612	30	6	2.9846	0.6048	-2.30301	7.06e-05	0.00052867	yes	PREDICTED: protein TRANSPARENT TESTA 12-like [Populus euphratica]	-	GO:0016020//membrane	GO:0022857//transmembrane transporter activity	GO:0044765;GO:0044763
Unigene0026436	44	9	3.0579	0.6338	-2.27044	1.26e-06	1.27e-05	yes	PREDICTED: protein TPX2 [Jatropha curcas]	-	GO:0015630//microtubule cytoskeleton	-	GO:0000280//nuclear division
Unigene0051465	28	76	0.939	2.5824	1.45952	2.9e-06	2.77e-05	yes	PREDICTED: protein TOO MANY MOUTHS-like isoform X1 [Citrus sinensis]	-	GO:0031224//intrinsic component of membrane;GO:0005618//cell wall	-	GO:0009886//post-embryonic morphogenesis;GO:0009617//response to bacterium;GO:0050794//regulation of cellular process;GO:0048437//floral organ development
Unigene0024364	247	993	6.3856	26.0122	2.02629	1.13e-102	2.26e-100	yes	PREDICTED: protein TIFY 9-like isoform X1 [Citrus sinensis]	ko04075//Plant hormone signal transduction//Signal transduction//Environmental Information Processing;ko04626//Plant-pathogen interaction//Environmental adaptation//Organismal Systems	-	-	-
Unigene0001921	12	53	2.1853	9.7797	2.16196	2.9e-07	3.23e-06	yes	PREDICTED: protein TAR1-like, partial [Eucalyptus grandis]	-	-	-	-
Unigene0032292	11	28	0.7111	1.8341	1.36695	0.00954371	0.040181	yes	PREDICTED: protein SUPPRESSOR OF npr1-1, CONSTITUTIVE 1-like, partial [Populus euphratica]	-	-	GO:0036094//small molecule binding;GO:1901363;GO:0097159//organic cyclic compound binding	-
Unigene0015090	20	53	1.3532	3.6335	1.42498	0.000145535	0.00101916	yes	PREDICTED: protein SUPPRESSOR OF npr1-1, CONSTITUTIVE 1-like, partial [Populus euphratica]	-	-	-	-
Unigene0004986	28	115	0.807	3.3583	2.05709	7.63e-14	1.59e-12	yes	PREDICTED: protein SUPPRESSOR OF npr1-1, CONSTITUTIVE 1-like, partial [Populus euphratica]	-	-	-	-
Unigene0000133	58	198	1.3075	4.5229	1.79044	2.12e-19	6.23e-18	yes	PREDICTED: protein SUPPRESSOR OF npr1-1, CONSTITUTIVE 1-like isoform X3 [Citrus sinensis]	-	-	-	-
Unigene0046922	36	89	3.4536	8.6512	1.3248	2.54e-06	2.45e-05	yes	PREDICTED: protein SUPPRESSOR OF npr1-1, CONSTITUTIVE 1-like isoform X2 [Eucalyptus grandis]	-	-	-	-
Unigene0008448	0	15	0.001	1.3723	10.4224	6.14e-05	0.000466381	yes	PREDICTED: protein SUPPRESSOR OF npr1-1, CONSTITUTIVE 1-like isoform X1 [Citrus sinensis]	-	-	-	-
Unigene0049243	64	127	1.6594	3.3365	1.00767	3.28e-06	3.11e-05	yes	PREDICTED: protein SUPPRESSOR OF npr1-1, CONSTITUTIVE 1-like [Pyrus x bretschneideri]	-	-	-	-
Unigene0032160	36	84	1.7776	4.2027	1.24139	1.47e-05	0.000126026	yes	PREDICTED: protein SUPPRESSOR OF npr1-1, CONSTITUTIVE 1-like [Pyrus x bretschneideri]	-	-	-	-
Unigene0012168	513	1142	9.2824	20.9377	1.17353	8.5e-53	7.07e-51	yes	PREDICTED: protein SUPPRESSOR OF npr1-1, CONSTITUTIVE 1-like [Populus euphratica]	-	-	-	-
Unigene0049246	89	193	4.3191	9.4904	1.13574	3.31e-10	5.11e-09	yes	PREDICTED: protein SUPPRESSOR OF npr1-1, CONSTITUTIVE 1-like [Malus domestica]	-	-	-	-
Unigene0025688	10	34	0.5827	2.0073	1.78443	0.000393673	0.0025122	yes	PREDICTED: protein SUPPRESSOR OF npr1-1, CONSTITUTIVE 1-like [Malus domestica]	ko04626//Plant-pathogen interaction//Environmental adaptation//Organismal Systems	-	GO:0005488//binding;GO:0004672//protein kinase activity	GO:0016310//phosphorylation
Unigene0044519	31	13	3.873	1.6457	-1.23475	0.00963779	0.0404965	yes	PREDICTED: protein STRUBBELIG-RECEPTOR FAMILY 6-like [Citrus sinensis]	-	-	-	-
Unigene0022684	4	16	0.4963	2.0114	2.01892	0.0118586	0.048095	yes	PREDICTED: protein STRUBBELIG-RECEPTOR FAMILY 2-like [Citrus sinensis]	-	-	-	-
Unigene0022686	0	22	0.001	1.0306	10.0093	4.82e-07	5.19e-06	yes	PREDICTED: protein STRUBBELIG-RECEPTOR FAMILY 2-like [Citrus sinensis]	-	-	-	-
Unigene0028590	18	45	0.8052	2.0396	1.34087	0.000914567	0.00531701	yes	PREDICTED: protein STAY-GREEN LIKE, chloroplastic [Jatropha curcas]	-	-	-	-
Unigene0009976	144	336	5.7559	13.6086	1.24141	7.41e-19	2.1e-17	yes	PREDICTED: protein SRG1 [Vitis vinifera]	-	-	GO:0016705//oxidoreductase activity, acting on paired donors, with incorporation or reduction of molecular oxygen;GO:0043169//cation binding	GO:0044710
Unigene0007387	2	13	0.1741	1.1469	2.71975	0.0074061	0.0326681	yes	PREDICTED: protein spinster homolog 1-like [Citrus sinensis]	-	GO:0031224//intrinsic component of membrane	-	GO:0015698//inorganic anion transport;GO:0009617//response to bacterium;GO:0009814//defense response, incompatible interaction;GO:0006486//protein glycosylation
Unigene0013062	66	141	6.6398	14.3731	1.11416	1.06e-07	1.26e-06	yes	PREDICTED: protein RSI-1 [Cicer arietinum]	-	GO:0005911//cell-cell junction;GO:0031012//extracellular matrix;GO:0030312	-	GO:0010476//gibberellin mediated signaling pathway;GO:0009408//response to heat
Unigene0026332	258	108	6.5564	2.7809	-1.23735	1.13e-14	2.49e-13	yes	PREDICTED: protein REVEILLE 1 [Vitis vinifera]	-	-	GO:0005488//binding	GO:0044249//cellular biosynthetic process;GO:0001101//response to acid;GO:0009725//response to hormone;GO:0050794//regulation of cellular process
Unigene0046133	5	27	0.4171	2.2822	2.45196	0.000114409	0.000823375	yes	PREDICTED: protein RADIALIS-like 1-like [Glycine max]	-	GO:0043231//intracellular membrane-bounded organelle	GO:0003676//nucleic acid binding	-
Unigene0023470	894	1823	48.0275	99.2339	1.04697	1.97e-66	2.13e-64	yes	PREDICTED: protein PLANT CADMIUM RESISTANCE 2-like [Citrus sinensis]	-	-	-	-
Unigene0014505	142	680	8.7483	42.4489	2.27865	1.23e-83	1.82e-81	yes	PREDICTED: protein PLANT CADMIUM RESISTANCE 2-like [Citrus sinensis]	-	-	-	-
Unigene0011263	100	238	3.4727	8.3745	1.26995	2.74e-14	5.87e-13	yes	PREDICTED: protein PHR1-LIKE 1-like [Citrus sinensis]	ko04146//Peroxisome//Transport and catabolism//Cellular Processes	GO:0031231//intrinsic component of peroxisomal membrane	GO:0046914//transition metal ion binding;GO:0005515//protein binding	GO:0006605//protein targeting
Unigene0019356	11	37	0.5099	1.7378	1.76898	0.00022598	0.00152291	yes	PREDICTED: protein NYNRIN-like [Tarenaya hassleriana]	-	-	GO:0005488//binding	-
Unigene0044239	23	47	1.3489	2.793	1.05003	0.00566502	0.0260866	yes	PREDICTED: protein NYNRIN-like [Prunus mume]	-	-	-	-
Unigene0042981	39	103	1.0895	2.9156	1.42013	5.75e-08	7.04e-07	yes	PREDICTED: protein NYNRIN-like [Prunus mume]	-	-	-	-
Unigene0018024	16	35	1.5432	3.4205	1.14828	0.0110741	0.0456981	yes	PREDICTED: protein NYNRIN-like [Brassica rapa]	-	-	-	-
Unigene0049726	362	30	12.1698	1.0219	-3.57398	5e-71	5.97e-69	yes	PREDICTED: protein NUCLEAR FUSION DEFECTIVE 4 [Amborella trichopoda]	-	-	-	-
Unigene0050764	1	12	0.1648	2.0037	3.60388	0.0034275	0.0169668	yes	PREDICTED: protein NTM1-like 9 isoform X2 [Cicer arietinum]	-	-	-	GO:0034645//cellular macromolecule biosynthetic process;GO:0010467//gene expression
Unigene0011632	21	48	3.6748	8.5109	1.21165	0.00157901	0.00858253	yes	PREDICTED: protein N-terminal glutamine amidohydrolase-like [Citrus sinensis]	-	-	GO:0016810//hydrolase activity, acting on carbon-nitrogen (but not peptide) bonds	-
Unigene0032212	29	60	2.7721	5.8115	1.06793	0.00136815	0.00757716	yes	PREDICTED: protein N-terminal glutamine amidohydrolase [Populus euphratica]	-	-	GO:0016787//hydrolase activity	-
Unigene0032214	24	59	1.9928	4.9639	1.31668	0.000159369	0.00110655	yes	PREDICTED: protein N-terminal glutamine amidohydrolase [Populus euphratica]	-	-	GO:0016810//hydrolase activity, acting on carbon-nitrogen (but not peptide) bonds	-
Unigene0011640	4	18	0.4377	1.9956	2.18881	0.00436394	0.0207778	yes	PREDICTED: protein N-terminal glutamine amidohydrolase [Populus euphratica]	-	-	GO:0016810//hydrolase activity, acting on carbon-nitrogen (but not peptide) bonds	-
Unigene0037586	19	45	1.7907	4.2975	1.26297	0.00158952	0.00863566	yes	PREDICTED: protein NRT1/ PTR FAMILY 5.10-like [Pyrus x bretschneideri]	-	GO:0031224//intrinsic component of membrane	-	GO:0015833//peptide transport
Unigene0050690	127	258	2.9742	6.1221	1.04152	1.68e-11	2.94e-10	yes	PREDICTED: protein NLP1 isoform X1 [Tarenaya hassleriana]	-	-	-	-
Unigene0009917	81	169	2.8818	6.0923	1.08002	1.56e-08	2.04e-07	yes	PREDICTED: protein NETWORKED 3A-like [Jatropha curcas]	-	-	-	-
Unigene0011951	4	16	0.3123	1.2659	2.01916	0.0118586	0.048095	yes	PREDICTED: protein MOTHER of FT and TF 1-like [Citrus sinensis]	-	-	-	-
Unigene0013946	1	10	0.2132	2.1601	3.34082	0.0117402	0.0478359	yes	PREDICTED: protein MKS1 [Vitis vinifera]	-	-	-	-
Unigene0022261	215	1585	18.0191	134.6	2.90108	1.24e-242	8.88e-240	yes	PREDICTED: protein M7 [Jatropha curcas]	-	-	-	-
Unigene0012383	167	350	3.3464	7.1063	1.08649	4.84e-16	1.17e-14	yes	PREDICTED: protein LOW PSII ACCUMULATION 1, chloroplastic isoform X2 [Vitis vinifera]	-	GO:0009536//plastid	-	GO:0009668;GO:0010207//photosystem II assembly
Unigene0005411	85	36	10.7192	4.6001	-1.22046	1.04e-05	9.14e-05	yes	PREDICTED: protein LONGIFOLIA 1 isoform X2 [Vitis vinifera]	-	-	-	-
Unigene0002384	124	281	4.9565	11.381	1.19923	2.41e-15	5.54e-14	yes	PREDICTED: protein kinase APK1B, chloroplastic-like isoform X1 [Beta vulgaris subsp. vulgaris]	-	-	-	-
Unigene0002385	266	619	19.522	46.0313	1.23751	1.03e-32	5.17e-31	yes	PREDICTED: protein kinase APK1B, chloroplastic-like [Jatropha curcas]	-	-	-	-
Unigene0046619	37	103	0.9944	2.8048	1.496	1.64e-08	2.14e-07	yes	PREDICTED: protein IQ-DOMAIN 1-like [Populus euphratica]	-	-	-	-
Unigene0035873	51	16	5.6375	1.7921	-1.6534	2.24e-05	0.000185754	yes	PREDICTED: protein IDA [Prunus mume]	-	-	-	-
Unigene0039754	149	343	4.2263	9.858	1.2219	9.24e-19	2.61e-17	yes	PREDICTED: protein HOTHEAD-like [Jatropha curcas]	-	-	-	-
Unigene0001821	16	44	0.5349	1.4904	1.47836	0.000401804	0.00256022	yes	PREDICTED: protein HOTHEAD-like [Citrus sinensis]	-	-	-	-
Unigene0046112	34	69	1.2072	2.4825	1.04013	0.000750484	0.00445949	yes	PREDICTED: protein FD-like [Gossypium raimondii]	-	-	-	-
Unigene0021645	93	197	4.0818	8.7611	1.10191	5.98e-10	9.02e-09	yes	PREDICTED: protein FAR1-RELATED SEQUENCE 12-like isoform X2 [Citrus sinensis]	-	-	-	-
Unigene0010652	2454	5667	81.8336	191.483	1.22645	7.08e-223	4.33e-220	yes	PREDICTED: protein FAM98B-like [Jatropha curcas]	-	-	-	-
Unigene0031982	22	49	1.7509	3.9515	1.1743	0.00185416	0.00990794	yes	PREDICTED: protein FAM32A-like isoform X1 [Citrus sinensis]	ko01100//Metabolic pathways//Global and overview maps//Metabolism;ko01110//Biosynthesis of secondary metabolites//Global and overview maps//Metabolism;ko00100//Steroid biosynthesis//Lipid metabolism//Metabolism	-	-	-
Unigene0036415	91	185	4.5266	9.3244	1.04258	9.64e-09	1.29e-07	yes	PREDICTED: protein FAM133-like [Gossypium raimondii]	-	-	-	-
Unigene0029846	1175	3207	57.647	159.426	1.46757	1.46e-196	7.37e-194	yes	PREDICTED: protein EXORDIUM-like 2 [Populus euphratica]	-	-	-	-
Unigene0042140	536	1489	25.0392	70.4807	1.49304	8.15e-97	1.52e-94	yes	PREDICTED: protein EXORDIUM-like [Populus euphratica]	-	-	-	-
Unigene0047682	18	95	0.6863	3.6702	2.41895	9.23e-14	1.91e-12	yes	PREDICTED: protein ENHANCED DOWNY MILDEW 2-like [Jatropha curcas]	-	-	GO:0046872//metal ion binding	-
Unigene0035301	48	98	1.631	3.3742	1.04879	3.35e-05	0.000269111	yes	PREDICTED: protein ENHANCED DISEASE RESISTANCE 2-like [Prunus mume]	-	-	GO:0008289//lipid binding	-
Unigene0010576	14	42	1.7211	5.2317	1.60395	0.000239046	0.00159961	yes	PREDICTED: protein enabled homolog isoform X2 [Populus euphratica]	-	-	-	-
Unigene0034955	77	156	2.7322	5.6088	1.03763	1.42e-07	1.65e-06	yes	PREDICTED: protein CUP-SHAPED COTYLEDON 2 [Jatropha curcas]	-	-	-	-
Unigene0009078	180	385	5.9913	12.9847	1.11587	3.88e-18	1.06e-16	yes	PREDICTED: protein CHUP1, chloroplastic-like [Citrus sinensis]	-	-	-	-
Unigene0040532	931	2044	27.0645	60.2078	1.15355	8.38e-90	1.37e-87	yes	PREDICTED: protein ASPARTIC PROTEASE IN GUARD CELL 1-like [Citrus sinensis]	-	-	-	-
Unigene0020557	2	14	0.3534	2.5068	2.82647	0.00419502	0.0201011	yes	PREDICTED: protein argonaute 5 [Fragaria vesca subsp. vesca]	-	-	GO:0003676//nucleic acid binding	GO:0048437//floral organ development;GO:0016458//gene silencing;GO:0034645//cellular macromolecule biosynthetic process
Unigene0041873	17	3	2.397	0.4286	-2.48353	0.00258886	0.0132678	yes	PREDICTED: prolyl endopeptidase-like [Citrus sinensis]	-	-	GO:0004175//endopeptidase activity;GO:0008236//serine-type peptidase activity	GO:0019538//protein metabolic process
Unigene0007010	21	72	1.1524	4.0033	1.79655	1.11e-07	1.31e-06	yes	PREDICTED: proline-rich receptor-like protein kinase PERK7 [Camelina sativa]	-	-	-	-
Unigene0042977	506	139	41.6284	11.5871	-1.84505	1.51e-47	1.1e-45	yes	PREDICTED: proline-rich receptor-like protein kinase PERK2 [Jatropha curcas]	-	-	-	-
Unigene0042975	173	56	13.0533	4.2814	-1.60826	1.86e-14	4.02e-13	yes	PREDICTED: proline-rich receptor-like protein kinase PERK2 [Jatropha curcas]	-	-	-	-
Unigene0014639	448	20	7.7537	0.3507	-4.46658	6.35e-103	1.28e-100	yes	PREDICTED: proline-rich extensin-like protein EPR1 [Solanum lycopersicum]	-	-	-	-
Unigene0021106	748	1673	10.9643	24.8482	1.18033	9.33e-75	1.19e-72	yes	PREDICTED: proline transporter 2-like [Prunus mume]	-	GO:0031224//intrinsic component of membrane	-	-
Unigene0006111	10	0	1.3775	0.001	-10.4278	0.00195752	0.0103274	yes	PREDICTED: probably inactive leucine-rich repeat receptor-like protein kinase At3g28040-like isoform X2 [Citrus sinensis]	-	-	-	-
Unigene0036335	1	15	0.0979	1.4873	3.92524	0.000521183	0.00321947	yes	PREDICTED: probably inactive leucine-rich repeat receptor-like protein kinase At3g28040-like isoform X1 [Citrus sinensis]	-	-	-	-
Unigene0010265	51	138	2.3457	6.4315	1.45514	1.56e-10	2.5e-09	yes	PREDICTED: probably inactive leucine-rich repeat receptor-like protein kinase At3g28040-like [Citrus sinensis]	-	-	-	-
Unigene0016949	1086	386	41.3774	14.9019	-1.47335	3.27e-70	3.81e-68	yes	PREDICTED: probable xyloglucan endotransglucosylase/hydrolase protein 30 [Vitis vinifera]	-	GO:0005576//extracellular region;GO:0030312	GO:0016798//hydrolase activity, acting on glycosyl bonds;GO:0016758//transferase activity, transferring hexosyl groups	GO:0045229//external encapsulating structure organization;GO:0044042//glucan metabolic process
Unigene0005415	393	1435	68.7713	254.441	1.88745	5.34e-131	1.47e-128	yes	PREDICTED: probable xyloglucan endotransglucosylase/hydrolase protein 25 [Prunus mume]	ko04075//Plant hormone signal transduction//Signal transduction//Environmental Information Processing	-	-	-
Unigene0005413	2	21	0.3455	3.6756	3.41122	6.66e-05	0.000501999	yes	PREDICTED: probable xyloglucan endotransglucosylase/hydrolase protein 23-like [Glycine max]	ko04075//Plant hormone signal transduction//Signal transduction//Environmental Information Processing	-	-	-
Unigene0005420	6	30	0.9029	4.5743	2.34091	7.06e-05	0.00052867	yes	PREDICTED: probable xyloglucan endotransglucosylase/hydrolase protein 23 [Jatropha curcas]	ko04075//Plant hormone signal transduction//Signal transduction//Environmental Information Processing	-	-	-
Unigene0005427	24	152	3.5324	22.6686	2.68197	5.24e-24	1.9e-22	yes	PREDICTED: probable xyloglucan endotransglucosylase/hydrolase protein 23 [Jatropha curcas]	ko04075//Plant hormone signal transduction//Signal transduction//Environmental Information Processing	-	-	-
Unigene0010382	242	753	6.2927	19.8398	1.65665	3.52e-60	3.45e-58	yes	PREDICTED: probable WRKY transcription factor 72 [Vitis vinifera]	-	-	-	-
Unigene0011229	1703	4698	44.5634	124.566	1.48297	8.43e-270	8e-267	yes	PREDICTED: probable WRKY transcription factor 53-like [Citrus sinensis]	-	-	-	-
Unigene0015091	20	50	2.5521	6.4649	1.34094	0.000450305	0.00283509	yes	PREDICTED: probable WRKY transcription factor 52-like [Citrus sinensis]	-	-	-	-
Unigene0017734	184	521	9.7676	28.024	1.52059	5.17e-38	2.91e-36	yes	PREDICTED: probable WRKY transcription factor 50-like isoform X1 [Citrus sinensis]	-	-	GO:0003677//DNA binding;GO:0001071//nucleic acid binding transcription factor activity	GO:0010468//regulation of gene expression
Unigene0016058	31	98	3.3781	10.8206	1.6795	2e-09	2.87e-08	yes	PREDICTED: probable WRKY transcription factor 41 [Phoenix dactylifera]	-	-	GO:0003677//DNA binding;GO:0001071//nucleic acid binding transcription factor activity	GO:0010468//regulation of gene expression
Unigene0052024	56	154	1.7993	5.0137	1.47844	4.16e-12	7.67e-11	yes	PREDICTED: probable WRKY transcription factor 41 [Musa acuminata subsp. malaccensis]	-	-	-	-
Unigene0003885	66	192	1.9964	5.8848	1.55959	9.74e-16	2.3e-14	yes	PREDICTED: probable WRKY transcription factor 30 [Populus euphratica]	-	-	-	-
Unigene0021265	19	40	0.8012	1.7091	1.093	0.00873873	0.0372264	yes	PREDICTED: probable voltage-gated potassium channel subunit beta [Sesamum indicum]	-	GO:0005911//cell-cell junction;GO:0044444//cytoplasmic part;GO:0016020//membrane	GO:0005261//cation channel activity	GO:0030001//metal ion transport
Unigene0050357	19	40	0.9373	1.9994	1.09298	0.00873873	0.0372264	yes	PREDICTED: probable UDP-N-acetylglucosamine--peptide N-acetylglucosaminyltransferase SPINDLY [Beta vulgaris subsp. vulgaris]	-	-	-	-
Unigene0041504	1	13	0.117	1.5417	3.71994	0.00183717	0.00982813	yes	PREDICTED: probable ubiquitin conjugation factor E4-like [Citrus sinensis]	ko04141//Protein processing in endoplasmic reticulum//Folding, sorting and degradation//Genetic Information Processing;ko04120//Ubiquitin mediated proteolysis//Folding, sorting and degradation//Genetic Information Processing	GO:0044444//cytoplasmic part	GO:0061630	GO:0032446//protein modification by small protein conjugation;GO:0019941//modification-dependent protein catabolic process;GO:0045491//xylan metabolic process
Unigene0042764	45	19	2.3156	0.9907	-1.22487	0.00158952	0.00863566	yes	PREDICTED: probable transcription factor KAN4-like [Citrus sinensis]	-	-	GO:0003676//nucleic acid binding	-
Unigene0014979	4257	1477	111.504	39.2002	-1.50816	2.63e-254	2.22e-251	yes	PREDICTED: probable terpene synthase 9-like isoform X2 [Citrus sinensis]	-	-	GO:0046872//metal ion binding;GO:0016838//carbon-oxygen lyase activity, acting on phosphates	-
Unigene0004483	255	112	6.9468	3.0916	-1.16799	2.23e-13	4.49e-12	yes	PREDICTED: probable terpene synthase 11-like [Citrus sinensis]	-	-	GO:0046872//metal ion binding;GO:0010333//terpene synthase activity	-
Unigene0038348	358	149	9.4231	3.9739	-1.24565	6.67e-20	2e-18	yes	PREDICTED: probable sulfate transporter 3.4-like [Citrus sinensis]	-	GO:0005911//cell-cell junction;GO:0031224//intrinsic component of membrane	GO:0015291//secondary active transmembrane transporter activity;GO:0015103//inorganic anion transmembrane transporter activity	GO:0044763;GO:0008272//sulfate transport
Unigene0042547	430	186	6.869	3.0106	-1.19005	7.05e-22	2.31e-20	yes	PREDICTED: probable sucrose-phosphate synthase 4-like [Citrus sinensis]	ko01100//Metabolic pathways//Global and overview maps//Metabolism;ko00500//Starch and sucrose metabolism//Carbohydrate metabolism//Metabolism	GO:0016020//membrane	GO:0035251//UDP-glucosyltransferase activity	GO:0005985//sucrose metabolic process;GO:0048509//regulation of meristem development;GO:0009247//glycolipid biosynthetic process;GO:0006950//response to stress
Unigene0049110	30	76	1.1894	3.0531	1.36004	9.6e-06	8.46e-05	yes	PREDICTED: probable strigolactone esterase DAD2 [Nelumbo nucifera]	-	-	-	-
Unigene0015699	178	724	3.4785	14.3363	2.04314	3.26e-77	4.3e-75	yes	PREDICTED: probable serine/threonine-protein kinase RLCKVII [Gossypium raimondii]	-	-	GO:0004713//protein tyrosine kinase activity;GO:0032550	GO:0006468//protein phosphorylation;GO:0010646//regulation of cell communication
Unigene0033591	482	1109	13.2995	31.0055	1.22115	1.2e-54	1.03e-52	yes	PREDICTED: probable serine/threonine-protein kinase mps1-like isoform X1 [Citrus sinensis]	-	-	GO:0001071//nucleic acid binding transcription factor activity	GO:0009933//meristem structural organization;GO:0010468//regulation of gene expression;GO:0009943//adaxial/abaxial axis specification;GO:0009799//specification of symmetry;GO:0009863//salicylic acid mediated signaling pathway;GO:0048509//regulation of meristem development;GO:0042743//hydrogen peroxide metabolic process;GO:0006950//response to stress
Unigene0050214	925	2176	21.6905	51.702	1.25316	5.33e-109	1.14e-106	yes	PREDICTED: probable serine/threonine-protein kinase DDB_G0271682-like [Citrus sinensis]	-	-	-	-
Unigene0004029	26	61	2.9655	7.0499	1.24933	0.000230667	0.00154911	yes	PREDICTED: probable serine/threonine-protein kinase Cx32, chloroplastic-like [Citrus sinensis]	-	-	-	-
Unigene0010864	450	949	11.0136	23.5345	1.09549	3.99e-40	2.4e-38	yes	PREDICTED: probable serine/threonine-protein kinase Cx32, chloroplastic isoform X1 [Populus euphratica]	-	GO:0016020//membrane	GO:0032550;GO:0004713//protein tyrosine kinase activity	GO:0006468//protein phosphorylation;GO:0009620//response to fungus;GO:0009267//cellular response to starvation;GO:0009696//salicylic acid metabolic process;GO:0010243//response to organonitrogen compound;GO:0007165//signal transduction;GO:0009814//defense response, incompatible interaction
Unigene0004565	0	8	0.001	1.1253	10.1361	0.00782344	0.0338197	yes	PREDICTED: probable serine/threonine-protein kinase Cx32, chloroplastic [Populus euphratica]	-	-	GO:0004672//protein kinase activity;GO:0032550	GO:0016310//phosphorylation;GO:0006464//cellular protein modification process
Unigene0040841	1036	2216	19.6387	42.5641	1.11594	6.74e-91	1.14e-88	yes	PREDICTED: probable serine/threonine-protein kinase Cx32, chloroplastic [Jatropha curcas]	-	-	-	-
Unigene0016655	40	79	1.8414	3.6849	1.00082	0.000462794	0.00290508	yes	PREDICTED: probable serine/threonine-protein kinase At1g18390-like [Citrus sinensis]	-	GO:0016020//membrane	GO:0032550;GO:0001871;GO:0004713//protein tyrosine kinase activity	GO:0006468//protein phosphorylation;GO:0046942//carboxylic acid transport;GO:0010646//regulation of cell communication;GO:0009814//defense response, incompatible interaction
Unigene0039006	77	154	4.1996	8.5106	1.01901	2.58e-07	2.89e-06	yes	PREDICTED: probable serine/threonine-protein kinase At1g18390-like [Citrus sinensis]	-	GO:0016020//membrane	GO:0032550;GO:0001871;GO:0004713//protein tyrosine kinase activity	GO:0006468//protein phosphorylation;GO:0046942//carboxylic acid transport;GO:0009814//defense response, incompatible interaction
Unigene0016658	63	156	2.4777	6.2165	1.3271	1.36e-10	2.19e-09	yes	PREDICTED: probable serine/threonine-protein kinase At1g18390 isoform X2 [Jatropha curcas]	-	-	GO:0016301//kinase activity	-
Unigene0002256	329	1029	6.9805	22.122	1.66408	4.85e-81	6.84e-79	yes	PREDICTED: probable serine/threonine-protein kinase At1g18390 [Jatropha curcas]	-	-	-	-
Unigene0017696	7	23	0.7643	2.5447	1.73528	0.00525564	0.0244431	yes	PREDICTED: probable RNA-dependent RNA polymerase 5 isoform X2 [Vitis vinifera]	-	-	GO:0034062//RNA polymerase activity	GO:0097659
Unigene0041068	51	19	4.2544	1.606	-1.40548	0.000170333	0.00117775	yes	PREDICTED: probable ribose-5-phosphate isomerase 2 [Tarenaya hassleriana]	ko01100//Metabolic pathways//Global and overview maps//Metabolism;ko01110//Biosynthesis of secondary metabolites//Global and overview maps//Metabolism;ko00710//Carbon fixation in photosynthetic organisms//Energy metabolism//Metabolism;ko00030//Pentose phosphate pathway//Carbohydrate metabolism//Metabolism	GO:0044424	GO:0016861//intramolecular oxidoreductase activity, interconverting aldoses and ketoses	GO:0044763;GO:0003006//developmental process involved in reproduction;GO:0016265//death
Unigene0006636	625	1314	13.9843	29.7904	1.09104	2.38e-53	2e-51	yes	PREDICTED: probable receptor-like protein kinase At5g47070-like [Citrus sinensis]	-	-	GO:0004713//protein tyrosine kinase activity;GO:0032550	GO:0006468//protein phosphorylation
Unigene0051132	184	365	5.0152	10.0804	1.00717	7.68e-15	1.7e-13	yes	PREDICTED: probable receptor-like protein kinase At5g20050 [Vitis vinifera]	-	GO:0031224//intrinsic component of membrane	GO:0004672//protein kinase activity;GO:0032550	GO:0015698//inorganic anion transport;GO:0006796//phosphate-containing compound metabolic process;GO:0006464//cellular protein modification process;GO:0001101//response to acid
Unigene0001645	950	2035	13.1978	28.646	1.11804	7.85e-85	1.19e-82	yes	PREDICTED: probable receptor-like protein kinase At2g39360 [Jatropha curcas]	-	-	-	-
Unigene0031450	115	235	4.1077	8.5054	1.05005	9.28e-11	1.52e-09	yes	PREDICTED: probable receptor-like protein kinase At1g67000-like [Citrus sinensis]	-	-	GO:0001871;GO:0004672//protein kinase activity;GO:0032550	GO:0006796//phosphate-containing compound metabolic process;GO:0006464//cellular protein modification process
Unigene0041659	189	427	4.9845	11.4107	1.19487	3.14e-22	1.05e-20	yes	PREDICTED: probable receptor-like protein kinase At1g67000-like [Citrus sinensis]	-	-	GO:0004672//protein kinase activity;GO:0032550	GO:0006464//cellular protein modification process
Unigene0022844	62	154	1.9732	4.9662	1.33161	1.59e-10	2.53e-09	yes	PREDICTED: probable receptor-like protein kinase At1g67000-like [Citrus sinensis]	-	-	GO:0016301//kinase activity	-
Unigene0041656	212	546	7.8061	20.3709	1.38384	1.42e-34	7.4e-33	yes	PREDICTED: probable receptor-like protein kinase At1g67000-like [Citrus sinensis]	-	-	GO:0004672//protein kinase activity;GO:0032550	GO:0006464//cellular protein modification process
Unigene0002164	199	554	4.4104	12.4409	1.49611	2.99e-39	1.76e-37	yes	PREDICTED: probable receptor-like protein kinase At1g67000-like [Citrus sinensis]	-	GO:0043231//intracellular membrane-bounded organelle	GO:0004672//protein kinase activity;GO:0032550	GO:0006796//phosphate-containing compound metabolic process;GO:0006464//cellular protein modification process
Unigene0016582	7	22	1.0417	3.3173	1.67107	0.00817489	0.0350685	yes	PREDICTED: probable receptor-like protein kinase At1g67000-like [Citrus sinensis]	-	-	GO:0016772//transferase activity, transferring phosphorus-containing groups	-
Unigene0016911	73	250	1.8317	6.3562	1.79498	5.11e-24	1.86e-22	yes	PREDICTED: probable receptor-like protein kinase At1g67000-like [Citrus sinensis]	-	-	GO:0016301//kinase activity	-
Unigene0005998	7	27	0.3447	1.3471	1.96644	0.000829453	0.00487211	yes	PREDICTED: probable receptor-like protein kinase At1g67000-like [Citrus sinensis]	-	-	GO:0016772//transferase activity, transferring phosphorus-containing groups	-
Unigene0002163	215	856	4.6499	18.7584	2.01227	1.75e-88	2.83e-86	yes	PREDICTED: probable receptor-like protein kinase At1g67000-like [Citrus sinensis]	-	-	GO:0004672//protein kinase activity;GO:0032550	GO:0006796//phosphate-containing compound metabolic process;GO:0006464//cellular protein modification process
Unigene0002255	9	37	0.579	2.4121	2.05865	4.13e-05	0.000325793	yes	PREDICTED: probable receptor-like protein kinase At1g67000-like [Citrus sinensis]	-	-	-	-
Unigene0031193	37	93	1.1043	2.8124	1.34867	7.28e-07	7.65e-06	yes	PREDICTED: probable receptor-like protein kinase At1g11050 [Prunus mume]	-	-	GO:0004672//protein kinase activity;GO:0032550	GO:0006796//phosphate-containing compound metabolic process;GO:0006464//cellular protein modification process
Unigene0001683	26	0	0.907	0.001	-9.82496	3.03e-08	3.84e-07	yes	PREDICTED: probable receptor protein kinase TMK1-like [Citrus sinensis]	-	-	-	-
Unigene0037834	27	6	1.4534	0.3273	-2.15075	0.000327558	0.00212645	yes	PREDICTED: probable receptor protein kinase TMK1-like [Citrus sinensis]	-	GO:0031224//intrinsic component of membrane	GO:0004713//protein tyrosine kinase activity;GO:0032550	GO:0006468//protein phosphorylation
Unigene0039284	15	3	1.9848	0.4022	-2.30301	0.00756354	0.0332146	yes	PREDICTED: probable pyridoxal 5'-phosphate synthase subunit PDX1 [Jatropha curcas]	ko00750//Vitamin B6 metabolism//Metabolism of cofactors and vitamins//Metabolism	-	GO:0016843	GO:0009108//coenzyme biosynthetic process
Unigene0050628	645	226	23.8313	8.4609	-1.49397	2.3e-44	1.52e-42	yes	PREDICTED: probable purple acid phosphatase 20-like [Citrus sinensis]	-	-	GO:0016791//phosphatase activity;GO:0043169//cation binding	GO:0006796//phosphate-containing compound metabolic process
Unigene0014393	36	119	1.6774	5.6181	1.74386	1.11e-11	1.96e-10	yes	PREDICTED: probable purine permease 11 isoform X1 [Populus euphratica]	-	GO:0031224//intrinsic component of membrane	-	GO:0051234//establishment of localization
Unigene0013928	25	62	1.0159	2.5529	1.32938	9.38e-05	0.000685496	yes	PREDICTED: probable protein phosphatase 2C 74 [Populus euphratica]	-	-	GO:0016791//phosphatase activity	GO:0006796//phosphate-containing compound metabolic process
Unigene0048896	16	35	0.8435	1.8697	1.14835	0.0110741	0.0456981	yes	PREDICTED: probable protein phosphatase 2C 65-like [Citrus sinensis]	-	-	GO:0016791//phosphatase activity;GO:0043169//cation binding	GO:0006796//phosphate-containing compound metabolic process
Unigene0047513	8	25	0.75	2.375	1.66297	0.00458378	0.0216188	yes	PREDICTED: probable protein phosphatase 2C 55 [Nicotiana tomentosiformis]	-	-	-	-
Unigene0033584	214	489	8.119	18.7983	1.21123	1.04e-25	4.07e-24	yes	PREDICTED: probable protein phosphatase 2C 51 [Vitis vinifera]	ko04075//Plant hormone signal transduction//Signal transduction//Environmental Information Processing	-	GO:0004721//phosphoprotein phosphatase activity	GO:0008152//metabolic process
Unigene0033653	607	298	18.5596	9.2325	-1.00737	2.35e-23	8.31e-22	yes	PREDICTED: probable protein phosphatase 2C 27-like [Citrus sinensis]	-	-	GO:0004721//phosphoprotein phosphatase activity;GO:0003676//nucleic acid binding;GO:0043169//cation binding	GO:0006464//cellular protein modification process
Unigene0009455	158	341	5.6437	12.3418	1.12884	1.33e-16	3.32e-15	yes	PREDICTED: probable protein phosphatase 2C 25 [Pyrus x bretschneideri]	-	-	GO:0004721//phosphoprotein phosphatase activity	GO:0010374//stomatal complex development;GO:0007165//signal transduction;GO:0008152//metabolic process;GO:0006950//response to stress
Unigene0016294	2	17	0.1936	1.6674	3.10645	0.000732495	0.00436654	yes	PREDICTED: probable protein phosphatase 2C 14 [Vitis vinifera]	-	-	-	-
Unigene0027235	738	229	14.995	4.7146	-1.66927	5.28e-59	5.09e-57	yes	PREDICTED: probable potassium transporter 13 [Prunus mume]	-	GO:0031224//intrinsic component of membrane	GO:0046873//metal ion transmembrane transporter activity	GO:0034220//ion transmembrane transport;GO:0030001//metal ion transport
Unigene0025073	38	76	1.3044	2.6435	1.01906	0.000492871	0.0030633	yes	PREDICTED: probable polygalacturonase [Vitis vinifera]	-	-	GO:0004553//hydrolase activity, hydrolyzing O-glycosyl compounds	GO:0044238;GO:0045229//external encapsulating structure organization
Unigene0026004	245	92	8.5969	3.271	-1.39408	1.62e-16	4.02e-15	yes	PREDICTED: probable polyamine transporter At3g13620-like [Citrus sinensis]	-	GO:0031224//intrinsic component of membrane	GO:0003824//catalytic activity;GO:0046943//carboxylic acid transmembrane transporter activity	GO:0006865//amino acid transport
Unigene0000745	1767	782	53.7829	24.1177	-1.15706	4.71e-75	6e-73	yes	PREDICTED: probable polyamine oxidase 4-like [Citrus sinensis]	-	-	-	-
Unigene0010973	110	52	5.8918	2.8221	-1.06194	8.99e-06	7.98e-05	yes	PREDICTED: probable plastid-lipid-associated protein 12, chloroplastic [Populus euphratica]	-	GO:0009526//plastid envelope;GO:0031976;GO:0044434	-	GO:0006739//NADP metabolic process;GO:0009668
Unigene0046270	18	38	2.5787	5.516	1.09698	0.0105615	0.0439332	yes	PREDICTED: probable phosphoribosylformylglycinamidine synthase, chloroplastic/mitochondrial-like isoform X1 [Citrus sinensis]	ko01100//Metabolic pathways//Global and overview maps//Metabolism;ko01110//Biosynthesis of secondary metabolites//Global and overview maps//Metabolism;ko00230//Purine metabolism//Nucleotide metabolism//Metabolism	GO:0009536//plastid	GO:0032550;GO:0016884//carbon-nitrogen ligase activity, with glutamine as amido-N-donor	GO:0006188//IMP biosynthetic process;GO:0009064//glutamine family amino acid metabolic process
Unigene0006965	26	66	1.0526	2.7074	1.36295	3.82e-05	0.000303217	yes	PREDICTED: probable pectinesterase/pectinesterase inhibitor 21-like [Citrus sinensis]	-	-	GO:0016788//hydrolase activity, acting on ester bonds	GO:0008152//metabolic process
Unigene0038842	2	14	0.282	2.0002	2.82638	0.00419502	0.0201011	yes	PREDICTED: probable pectinesterase/pectinesterase inhibitor 13 [Nelumbo nucifera]	-	-	-	-
Unigene0047911	258	72	11.3796	3.2178	-1.8223	8.37e-25	3.16e-23	yes	PREDICTED: probable pectinesterase 53-like isoform X1 [Citrus sinensis]	ko01100//Metabolic pathways//Global and overview maps//Metabolism;ko00500//Starch and sucrose metabolism//Carbohydrate metabolism//Metabolism;ko00040//Pentose and glucuronate interconversions//Carbohydrate metabolism//Metabolism	GO:0030312;GO:0044424	GO:0052689//carboxylic ester hydrolase activity	GO:0071555//cell wall organization;GO:0009812//flavonoid metabolic process;GO:0000272//polysaccharide catabolic process;GO:0009416//response to light stimulus
Unigene0045487	551	142	15.8378	4.1357	-1.93717	5.35e-55	4.65e-53	yes	PREDICTED: probable pectate lyase 8 [Jatropha curcas]	ko00040//Pentose and glucuronate interconversions//Carbohydrate metabolism//Metabolism	-	GO:0016837;GO:0043169//cation binding	GO:0000272//polysaccharide catabolic process
Unigene0052768	12	35	1.1001	3.2512	1.56334	0.00110289	0.00625098	yes	PREDICTED: probable NAD(P)H dehydrogenase (quinone) FQR1-like 2 [Amborella trichopoda]	-	-	-	-
Unigene0014034	36	12	1.8367	0.6203	-1.56608	0.000727566	0.00434774	yes	PREDICTED: probable N-acetyltransferase HLS1-like isoform X1 [Citrus sinensis]	-	-	GO:0016407//acetyltransferase activity	-
Unigene0052785	18	2	2.3357	0.263	-3.15072	0.000404902	0.00257011	yes	PREDICTED: probable N-acetyltransferase HLS1-like [Citrus sinensis]	-	-	GO:0016407//acetyltransferase activity	-
Unigene0031204	25	58	0.9593	2.2551	1.23314	0.000388827	0.00248571	yes	PREDICTED: probable N-acetyltransferase HLS1-like [Citrus sinensis]	-	-	GO:0016407//acetyltransferase activity	-
Unigene0017856	312	699	8.7208	19.7969	1.18274	2.43e-34	1.26e-32	yes	PREDICTED: probable mitochondrial chaperone BCS1-B-like [Citrus sinensis]	-	-	GO:0032550;GO:0003824//catalytic activity	-
Unigene0008822	2	26	0.0984	1.2961	3.71937	3.07e-06	2.93e-05	yes	PREDICTED: probable mitochondrial chaperone BCS1-B [Eucalyptus grandis]	-	-	GO:0032550	-
Unigene0031906	18	109	0.4607	2.8268	2.61727	3.27e-17	8.42e-16	yes	PREDICTED: probable methyltransferase PMT15-like [Citrus sinensis]	-	-	GO:0016741	GO:0008152//metabolic process
Unigene0012289	11	34	0.4824	1.5108	1.64701	0.000834919	0.00490112	yes	PREDICTED: probable metal-nicotianamine transporter YSL7 isoform X5 [Populus euphratica]	-	-	-	-
Unigene0003705	4	25	0.2932	1.8566	2.66271	0.000104826	0.000759104	yes	PREDICTED: probable mannitol dehydrogenase-like [Citrus sinensis]	-	-	GO:0003824//catalytic activity;GO:0046914//transition metal ion binding	GO:0044710
Unigene0016955	986	353	43.7046	15.8542	-1.46292	7.63e-64	7.94e-62	yes	PREDICTED: probable L-xylulose reductase [Malus domestica]	-	-	GO:0004312//fatty acid synthase activity	GO:0044710
Unigene0002761	43	106	1.0285	2.569	1.32067	1.96e-07	2.24e-06	yes	PREDICTED: probable L-type lectin-domain containing receptor kinase S.7-like [Citrus sinensis]	-	GO:0031224//intrinsic component of membrane	GO:0032550;GO:0004702//receptor signaling protein serine/threonine kinase activity	GO:0035556//intracellular signal transduction;GO:0032147//activation of protein kinase activity;GO:1902410;GO:0007017//microtubule-based process
Unigene0047669	15	47	0.5445	1.7287	1.66668	5.93e-05	0.000453323	yes	PREDICTED: probable L-type lectin-domain containing receptor kinase S.5-like [Citrus sinensis]	-	-	GO:0004672//protein kinase activity;GO:0032550	GO:0006468//protein phosphorylation
Unigene0029473	140	490	3.2958	11.6884	1.82638	4.95e-46	3.44e-44	yes	PREDICTED: probable L-type lectin-domain containing receptor kinase S.5-like [Citrus sinensis]	-	-	-	-
Unigene0022070	4	18	0.3692	1.6835	2.18899	0.00436394	0.0207778	yes	PREDICTED: probable L-type lectin-domain containing receptor kinase S.5-like [Citrus sinensis]	-	-	GO:0036094//small molecule binding;GO:0004672//protein kinase activity;GO:1901363;GO:0097159//organic cyclic compound binding	GO:0016310//phosphorylation;GO:0006464//cellular protein modification process
Unigene0010259	1164	536	22.2219	10.3685	-1.09977	7.23e-48	5.29e-46	yes	PREDICTED: probable L-type lectin-domain containing receptor kinase II.1-like [Citrus sinensis]	-	-	GO:0004683//calmodulin-dependent protein kinase activity;GO:0032550	GO:0050896//response to stimulus;GO:0006796//phosphate-containing compound metabolic process;GO:0006464//cellular protein modification process
Unigene0032506	4	21	0.4165	2.2154	2.41118	0.000916869	0.00532109	yes	PREDICTED: probable LRR receptor-like serine/threonine-protein kinase RFK1-like [Citrus sinensis]	-	-	GO:0004672//protein kinase activity;GO:0032550	GO:0016310//phosphorylation;GO:0006464//cellular protein modification process
Unigene0051583	215	432	4.9593	10.0969	1.0257	7.99e-18	2.14e-16	yes	PREDICTED: probable LRR receptor-like serine/threonine-protein kinase At5g45780-like isoform X2 [Citrus sinensis]	-	GO:0031224//intrinsic component of membrane	GO:0032550;GO:0004672//protein kinase activity	GO:0006464//cellular protein modification process;GO:0006796//phosphate-containing compound metabolic process;GO:0003006//developmental process involved in reproduction
Unigene0012050	4	28	0.3844	2.7266	2.82642	1.96e-05	0.000164316	yes	PREDICTED: probable LRR receptor-like serine/threonine-protein kinase At4g36180 isoform X2 [Populus euphratica]	-	-	-	-
Unigene0035516	7	22	0.6331	2.0161	1.67106	0.00817489	0.0350685	yes	PREDICTED: probable LRR receptor-like serine/threonine-protein kinase At4g31250-like [Citrus sinensis]	-	GO:0031224//intrinsic component of membrane	GO:0004672//protein kinase activity;GO:0032550	GO:0006796//phosphate-containing compound metabolic process;GO:0006464//cellular protein modification process
Unigene0003634	45	14	3.3391	1.0526	-1.6655	6.69e-05	0.000503824	yes	PREDICTED: probable LRR receptor-like serine/threonine-protein kinase At4g30520-like isoform X1 [Citrus sinensis]	-	GO:0031224//intrinsic component of membrane	GO:0004672//protein kinase activity;GO:0016628//oxidoreductase activity, acting on the CH-CH group of donors, NAD or NADP as acceptor;GO:0032550	GO:0006796//phosphate-containing compound metabolic process;GO:0006464//cellular protein modification process;GO:0044710
Unigene0017214	50	114	1.4964	3.4571	1.20807	5.02e-07	5.39e-06	yes	PREDICTED: probable LRR receptor-like serine/threonine-protein kinase At4g08850 [Jatropha curcas]	-	GO:0031224//intrinsic component of membrane	GO:0004672//protein kinase activity;GO:0032550	GO:0006796//phosphate-containing compound metabolic process;GO:0006464//cellular protein modification process
Unigene0043868	748	2025	12.9501	35.5236	1.45581	2.36e-122	5.91e-120	yes	PREDICTED: probable LRR receptor-like serine/threonine-protein kinase At4g08850 [Jatropha curcas]	-	-	GO:0016301//kinase activity	GO:0008152//metabolic process
Unigene0019226	36	141	0.8735	3.4667	1.98868	5.7e-16	1.37e-14	yes	PREDICTED: probable LRR receptor-like serine/threonine-protein kinase At4g08850 [Gossypium raimondii]	-	-	GO:0016772//transferase activity, transferring phosphorus-containing groups	-
Unigene0005862	0	9	0.001	1.0791	10.0756	0.00391328	0.0189403	yes	PREDICTED: probable LRR receptor-like serine/threonine-protein kinase At3g47570-like isoform X5 [Citrus sinensis]	-	-	GO:0016740//transferase activity	-
Unigene0017083	40	12	2.151	0.6539	-1.71787	0.000130031	0.000918801	yes	PREDICTED: probable LRR receptor-like serine/threonine-protein kinase At3g47570-like isoform X2 [Citrus sinensis]	-	GO:0031224//intrinsic component of membrane	GO:0004672//protein kinase activity;GO:0032550	GO:0006796//phosphate-containing compound metabolic process;GO:0006464//cellular protein modification process
Unigene0041073	2	25	0.2666	3.3768	3.66291	5.72e-06	5.24e-05	yes	PREDICTED: probable LRR receptor-like serine/threonine-protein kinase At3g47570-like isoform X2 [Citrus sinensis]	-	GO:0031224//intrinsic component of membrane	GO:0004672//protein kinase activity;GO:0032550	GO:0006796//phosphate-containing compound metabolic process;GO:0006464//cellular protein modification process
Unigene0004335	13	51	0.9153	3.6385	1.99103	1.95e-06	1.91e-05	yes	PREDICTED: probable LRR receptor-like serine/threonine-protein kinase At3g47570-like [Glycine max]	-	-	-	-
Unigene0047917	66	160	1.8211	4.4733	1.29653	1.75e-10	2.79e-09	yes	PREDICTED: probable LRR receptor-like serine/threonine-protein kinase At3g47570-like [Citrus sinensis]	-	-	GO:0016301//kinase activity	-
Unigene0023947	10	29	0.7889	2.3181	1.55503	0.00340811	0.0169449	yes	PREDICTED: probable LRR receptor-like serine/threonine-protein kinase At3g47570-like [Citrus sinensis]	-	GO:0016020//membrane	GO:0036094//small molecule binding;GO:0004672//protein kinase activity;GO:1901363;GO:0097159//organic cyclic compound binding	GO:0006796//phosphate-containing compound metabolic process
Unigene0025980	11	32	0.1883	0.5551	1.55971	0.00193496	0.0102912	yes	PREDICTED: probable LRR receptor-like serine/threonine-protein kinase At3g47570-like [Citrus sinensis]	-	GO:0016020//membrane	GO:0036094//small molecule binding;GO:0004672//protein kinase activity;GO:1901363;GO:0097159//organic cyclic compound binding	GO:0006796//phosphate-containing compound metabolic process
Unigene0004333	11	76	0.2646	1.8527	2.80774	4.67e-13	9.22e-12	yes	PREDICTED: probable LRR receptor-like serine/threonine-protein kinase At3g47570 [Vitis vinifera]	-	-	-	-
Unigene0049987	172	391	2.5021	5.7633	1.20376	1.36e-20	4.21e-19	yes	PREDICTED: probable LRR receptor-like serine/threonine-protein kinase At3g47570 [Solanum lycopersicum]	-	-	-	-
Unigene0037858	9	25	1.1707	3.2951	1.49295	0.00909852	0.0385649	yes	PREDICTED: probable LRR receptor-like serine/threonine-protein kinase At3g47570 [Eucalyptus grandis]	-	GO:0016020//membrane	GO:0036094//small molecule binding;GO:0004672//protein kinase activity;GO:1901363;GO:0097159//organic cyclic compound binding	GO:0006796//phosphate-containing compound metabolic process
Unigene0047117	37	76	4.2931	8.9352	1.05748	0.000321724	0.00209267	yes	PREDICTED: probable LRR receptor-like serine/threonine-protein kinase At1g56140 isoform X2 [Gossypium raimondii]	-	-	GO:0004672//protein kinase activity;GO:0032550	GO:0016310//phosphorylation;GO:0006464//cellular protein modification process
Unigene0032273	436	1282	10.7642	32.0703	1.575	1.7e-91	2.9e-89	yes	PREDICTED: probable LRR receptor-like serine/threonine-protein kinase At1g56130-like [Citrus sinensis]	-	-	GO:0032550;GO:0004713//protein tyrosine kinase activity	GO:0006468//protein phosphorylation;GO:0009696//salicylic acid metabolic process;GO:0007165//signal transduction;GO:0009814//defense response, incompatible interaction
Unigene0043982	28	63	2.4106	5.4958	1.18894	0.000322622	0.00209821	yes	PREDICTED: probable LRR receptor-like serine/threonine-protein kinase At1g56130 [Jatropha curcas]	-	-	GO:0004672//protein kinase activity;GO:0032550	GO:0006464//cellular protein modification process
Unigene0046970	54	111	5.453	11.3576	1.05854	8.62e-06	7.68e-05	yes	PREDICTED: probable LRR receptor-like serine/threonine-protein kinase At1g53430-like isoform X1 [Citrus sinensis]	-	GO:0016020//membrane	GO:0004672//protein kinase activity	GO:0009987//cellular process
Unigene0013839	125	258	9.9929	20.8989	1.06445	7.15e-12	1.29e-10	yes	PREDICTED: probable LRR receptor-like serine/threonine-protein kinase At1g53430-like isoform X1 [Citrus sinensis]	-	GO:0031224//intrinsic component of membrane	GO:0032550;GO:0004674//protein serine/threonine kinase activity;GO:0016491//oxidoreductase activity	GO:0006468//protein phosphorylation;GO:0035556//intracellular signal transduction;GO:0044710
Unigene0046972	370	788	24.0644	51.9302	1.10967	1.14e-34	5.96e-33	yes	PREDICTED: probable LRR receptor-like serine/threonine-protein kinase At1g53430-like isoform X1 [Citrus sinensis]	-	GO:0031224//intrinsic component of membrane	GO:0032550;GO:0004674//protein serine/threonine kinase activity;GO:0016491//oxidoreductase activity	GO:0006468//protein phosphorylation;GO:0035556//intracellular signal transduction;GO:0044710
Unigene0022099	43	108	7.9657	20.2721	1.34762	9.52e-08	1.13e-06	yes	PREDICTED: probable LRR receptor-like serine/threonine-protein kinase At1g53430-like isoform X1 [Citrus sinensis]	-	-	GO:0032550;GO:0016628//oxidoreductase activity, acting on the CH-CH group of donors, NAD or NADP as acceptor;GO:0004702//receptor signaling protein serine/threonine kinase activity	GO:0035556//intracellular signal transduction;GO:0044710;GO:0032147//activation of protein kinase activity
Unigene0016151	29	75	4.6367	12.1505	1.38985	7.77e-06	6.96e-05	yes	PREDICTED: probable LRR receptor-like serine/threonine-protein kinase At1g53430-like isoform X1 [Citrus sinensis]	-	-	GO:0004672//protein kinase activity;GO:0032550	GO:0006464//cellular protein modification process
Unigene0046975	34	130	4.6955	18.1914	1.95391	1.57e-14	3.41e-13	yes	PREDICTED: probable LRR receptor-like serine/threonine-protein kinase At1g53430-like isoform X1 [Citrus sinensis]	-	-	GO:0016301//kinase activity	-
Unigene0012086	209	415	11.2617	22.6583	1.00861	8.74e-17	2.21e-15	yes	PREDICTED: probable LRR receptor-like serine/threonine-protein kinase At1g53430 [Populus euphratica]	-	-	-	-
Unigene0051399	14	34	2.095	5.1553	1.29911	0.0055707	0.0257156	yes	PREDICTED: probable LRR receptor-like serine/threonine-protein kinase At1g53430 [Cucumis sativus]	-	-	GO:0016772//transferase activity, transferring phosphorus-containing groups	-
Unigene0005505	60	182	1.1764	3.6157	1.6199	8.56e-16	2.03e-14	yes	PREDICTED: probable LRR receptor-like serine/threonine-protein kinase At1g51880 isoform X1 [Prunus mume]	-	-	-	-
Unigene0005510	1	10	0.0979	0.9915	3.34023	0.0117402	0.0478359	yes	PREDICTED: probable LRR receptor-like serine/threonine-protein kinase At1g51880 isoform X1 [Prunus mume]	-	-	-	-
Unigene0000459	288	633	5.1096	11.3795	1.15515	3.67e-30	1.73e-28	yes	PREDICTED: probable LRR receptor-like serine/threonine-protein kinase At1g51860 isoform X2 [Prunus mume]	-	-	-	-
Unigene0012051	12	37	1.7423	5.4434	1.64351	0.000477073	0.00298504	yes	PREDICTED: probable LRR receptor-like serine/threonine-protein kinase At1g34110, partial [Populus euphratica]	-	-	-	-
Unigene0047076	11	30	1.3937	3.8515	1.4665	0.0043629	0.0207778	yes	PREDICTED: probable LRR receptor-like serine/threonine-protein kinase At1g29720 isoform X3 [Vitis vinifera]	-	-	GO:0004672//protein kinase activity	GO:0006796//phosphate-containing compound metabolic process
Unigene0047881	18	61	1.1064	3.7992	1.77982	1.33e-06	1.34e-05	yes	PREDICTED: probable LRR receptor-like serine/threonine-protein kinase At1g29720 isoform X2 [Vitis vinifera]	-	-	GO:0046872//metal ion binding;GO:0004672//protein kinase activity;GO:0032550	GO:0006464//cellular protein modification process
Unigene0041000	9	31	1.7145	5.9839	1.8033	0.000687676	0.00412952	yes	PREDICTED: probable LRR receptor-like serine/threonine-protein kinase At1g29720 isoform X2 [Vitis vinifera]	-	-	-	-
Unigene0047883	13	34	1.0107	2.6784	1.40602	0.00312177	0.0156786	yes	PREDICTED: probable LRR receptor-like serine/threonine-protein kinase At1g29720 isoform X1 [Vitis vinifera]	-	GO:0031224//intrinsic component of membrane	GO:0004672//protein kinase activity;GO:0032550	GO:0006796//phosphate-containing compound metabolic process;GO:0006464//cellular protein modification process
Unigene0028689	0	11	0.001	1.5967	10.6409	0.00097925	0.00561631	yes	PREDICTED: probable LRR receptor-like serine/threonine-protein kinase At1g29720 isoform X1 [Populus euphratica]	-	-	GO:0036094//small molecule binding;GO:0004672//protein kinase activity;GO:1901363;GO:0097159//organic cyclic compound binding	GO:0044237//cellular metabolic process
Unigene0045353	47	105	2.9566	6.6928	1.17867	2.27e-06	2.21e-05	yes	PREDICTED: probable LRR receptor-like serine/threonine-protein kinase At1g07650 isoform X1 [Populus euphratica]	-	-	GO:0016491//oxidoreductase activity;GO:0004672//protein kinase activity	GO:0006468//protein phosphorylation
Unigene0009448	46	117	6.8455	17.6422	1.3658	2e-08	2.58e-07	yes	PREDICTED: probable LRR receptor-like serine/threonine-protein kinase At1g06840-like isoform X3 [Citrus sinensis]	-	GO:0031224//intrinsic component of membrane	GO:0004672//protein kinase activity;GO:0032550	GO:0006796//phosphate-containing compound metabolic process;GO:0006464//cellular protein modification process
Unigene0041958	19	47	1.6516	4.1398	1.3257	0.000771085	0.0045679	yes	PREDICTED: probable LRR receptor-like serine/threonine-protein kinase At1g06840-like [Glycine max]	-	-	-	-
Unigene0007566	52	106	0.9352	1.9317	1.04652	1.66e-05	0.000140869	yes	PREDICTED: probable LRR receptor-like serine/threonine-protein kinase At1g05700 [Vitis vinifera]	-	-	GO:0004672//protein kinase activity	GO:0006796//phosphate-containing compound metabolic process
Unigene0007018	26	54	1.1747	2.4722	1.0735	0.00237118	0.0122487	yes	PREDICTED: probable long-chain-alcohol O-fatty-acyltransferase 3 [Gossypium raimondii]	-	-	GO:0016746//transferase activity, transferring acyl groups	-
Unigene0010368	40	87	3.2807	7.2302	1.14003	3.9e-05	0.000309162	yes	PREDICTED: probable leucine-rich repeat receptor-like protein kinase At2g33170-like [Citrus sinensis]	-	-	-	-
Unigene0010399	0	12	0.001	2.1774	11.0884	0.000489894	0.00304886	yes	PREDICTED: probable leucine-rich repeat receptor-like protein kinase At2g33170-like [Citrus sinensis]	-	-	-	-
Unigene0032969	39	184	1.1569	5.5306	2.25717	1.05e-23	3.77e-22	yes	PREDICTED: probable leucine-rich repeat receptor-like protein kinase At1g35710-like [Citrus sinensis]	-	-	GO:0016772//transferase activity, transferring phosphorus-containing groups	-
Unigene0028364	11	54	0.9485	4.7182	2.31452	6.31e-08	7.69e-07	yes	PREDICTED: probable leucine-rich repeat receptor-like protein kinase At1g35710-like [Citrus sinensis]	-	-	GO:0016772//transferase activity, transferring phosphorus-containing groups	-
Unigene0021939	2	18	0.1708	1.5577	3.18904	0.000404902	0.00257011	yes	PREDICTED: probable leucine-rich repeat receptor-like protein kinase At1g35710-like [Citrus sinensis]	-	-	GO:0016740//transferase activity	-
Unigene0039084	20	51	0.8976	2.3193	1.36954	0.000310528	0.00202851	yes	PREDICTED: probable leucine-rich repeat receptor-like protein kinase At1g35710 isoform X1 [Vitis vinifera]	-	-	GO:0016772//transferase activity, transferring phosphorus-containing groups	-
Unigene0001826	4845	2154	111.71	50.3226	-1.15047	4.65e-176	2e-173	yes	PREDICTED: probable inositol transporter 2 [Nelumbo nucifera]	-	-	-	-
Unigene0031209	522	133	25.8699	6.6788	-1.95361	8.63e-53	7.17e-51	yes	PREDICTED: probable inactive serine/threonine-protein kinase roco10 [Malus domestica]	-	-	-	-
Unigene0039265	8	33	0.6768	2.8289	2.06344	0.000113952	0.000820337	yes	PREDICTED: probable inactive serine/threonine-protein kinase fnkC [Populus euphratica]	-	-	-	-
Unigene0004143	115	301	4.6486	12.3286	1.40714	1.69e-20	5.21e-19	yes	PREDICTED: probable inactive purple acid phosphatase 29-like isoform X1 [Citrus sinensis]	-	-	-	-
Unigene0032413	291	123	7.8244	3.3511	-1.22335	5.5e-16	1.32e-14	yes	PREDICTED: probable inactive purple acid phosphatase 27-like [Citrus sinensis]	-	-	GO:0016791//phosphatase activity;GO:0043169//cation binding	GO:0006796//phosphate-containing compound metabolic process
Unigene0048972	36	75	1.5983	3.374	1.07792	0.000282449	0.0018593	yes	PREDICTED: probable inactive poly [ADP-ribose] polymerase SRO2-like [Citrus sinensis]	-	-	-	-
Unigene0000273	156	325	3.5815	7.5603	1.07788	7.15e-15	1.59e-13	yes	PREDICTED: probable GPI-anchored adhesin-like protein PGA55 isoform X3 [Malus domestica]	-	-	-	-
Unigene0045404	83	186	1.4169	3.2173	1.18311	1.76e-10	2.8e-09	yes	PREDICTED: probable GPI-anchored adhesin-like protein PGA55 isoform X2 [Prunus mume]	-	-	-	-
Unigene0044436	124	470	7.5872	29.1392	1.94132	4.93e-48	3.63e-46	yes	PREDICTED: probable glycosyltransferase At3g07620 [Malus domestica]	-	-	-	-
Unigene0031507	43	88	1.6825	3.4889	1.05217	8.11e-05	0.000600325	yes	PREDICTED: probable glycerol-3-phosphate acyltransferase 3-like [Citrus sinensis]	ko01100//Metabolic pathways//Global and overview maps//Metabolism;ko00564//Glycerophospholipid metabolism//Lipid metabolism//Metabolism;ko00561//Glycerolipid metabolism//Lipid metabolism//Metabolism	-	GO:0016746//transferase activity, transferring acyl groups	-
Unigene0048462	75	31	5.2056	2.1802	-1.2556	2.41e-05	0.000198683	yes	PREDICTED: probable glutathione S-transferase parA [Nicotiana sylvestris]	-	-	-	-
Unigene0049425	20	64	0.9319	3.0215	1.69702	1.66e-06	1.65e-05	yes	PREDICTED: probable glutamate carboxypeptidase 2-like isoform X2 [Citrus sinensis]	-	-	-	-
Unigene0049424	39	78	1.7062	3.4576	1.01898	0.000411718	0.00261016	yes	PREDICTED: probable glutamate carboxypeptidase 2-like isoform X1 [Citrus sinensis]	-	-	-	-
Unigene0052534	5	29	0.4425	2.6007	2.55515	3.91e-05	0.000309609	yes	PREDICTED: probable glucan 1,3-beta-glucosidase A isoform X2 [Populus euphratica]	-	-	-	-
Unigene0017160	11	28	0.522	1.3464	1.36699	0.00954371	0.040181	yes	PREDICTED: probable glucan 1,3-beta-glucosidase A [Pyrus x bretschneideri]	-	-	-	-
Unigene0011393	11	1	2.4319	0.224	-3.44051	0.00636217	0.0288146	yes	PREDICTED: probable galacturonosyltransferase 6 isoform X2 [Malus domestica]	ko01110//Biosynthesis of secondary metabolites//Global and overview maps//Metabolism;ko00500//Starch and sucrose metabolism//Carbohydrate metabolism//Metabolism;ko00520//Amino sugar and nucleotide sugar metabolism//Carbohydrate metabolism//Metabolism	-	GO:0008194//UDP-glycosyltransferase activity	-
Unigene0004047	283	667	5.4453	13.0042	1.25589	6.77e-36	3.65e-34	yes	PREDICTED: probable galactinol--sucrose galactosyltransferase 5-like [Citrus sinensis]	-	-	-	-
Unigene0010315	125	527	2.4571	10.4965	2.09488	6.47e-59	6.22e-57	yes	PREDICTED: probable galactinol--sucrose galactosyltransferase 2 [Populus euphratica]	-	-	GO:0036094//small molecule binding;GO:0016740//transferase activity;GO:0097159//organic cyclic compound binding	-
Unigene0021245	377	124	8.6775	2.892	-1.58521	2.22e-29	1.02e-27	yes	PREDICTED: probable folate-biopterin transporter 8, chloroplastic-like [Citrus sinensis]	-	GO:0031224//intrinsic component of membrane	-	GO:0051234//establishment of localization
Unigene0046034	5	19	0.5471	2.1064	1.9449	0.00664208	0.0299106	yes	PREDICTED: probable flavin-containing monooxygenase 1 [Cicer arietinum]	-	-	-	-
Unigene0023913	13	34	0.9337	2.4743	1.40599	0.00312177	0.0156786	yes	PREDICTED: probable F-box protein At4g22030 isoform X1 [Gossypium raimondii]	-	-	-	-
Unigene0020962	39	10	2.1249	0.5521	-1.94439	3.93e-05	0.000310781	yes	PREDICTED: probable F-box protein At1g60180-like [Citrus sinensis]	-	-	-	-
Unigene0002194	12	37	0.4261	1.3312	1.64346	0.000477073	0.00298504	yes	PREDICTED: probable endo-beta-1,4-glucanase D [Pyrus x bretschneideri]	-	-	-	-
Unigene0018552	13	50	0.3737	1.4562	1.96226	3.12e-06	2.97e-05	yes	PREDICTED: probable endo-beta-1,4-glucanase D [Pyrus x bretschneideri]	-	-	-	-
Unigene0008017	65	129	2.1189	4.2609	1.00784	2.76e-06	2.65e-05	yes	PREDICTED: probable E3 ubiquitin-protein ligase HERC2, partial [Prunus mume]	-	-	-	-
Unigene0003065	30	84	1.0513	2.9827	1.50444	4.57e-07	4.95e-06	yes	PREDICTED: probable disease resistance protein At5g63020-like isoform X3 [Citrus sinensis]	-	-	GO:0036094//small molecule binding;GO:0097159//organic cyclic compound binding;GO:1901363	-
Unigene0036471	95	40	9.3472	3.9879	-1.22891	3.77e-06	3.54e-05	yes	PREDICTED: probable disease resistance protein At5g63020-like [Citrus sinensis]	-	-	GO:0036094//small molecule binding;GO:0097159//organic cyclic compound binding;GO:1901363	-
Unigene0047723	2	13	0.2633	1.7344	2.71966	0.0074061	0.0326681	yes	PREDICTED: probable disease resistance protein At5g63020-like [Citrus sinensis]	-	-	GO:0032550	-
Unigene0050619	56	114	2.9095	6.0015	1.04455	8.24e-06	7.38e-05	yes	PREDICTED: probable disease resistance protein At4g27220-like isoform X5 [Citrus sinensis]	-	-	GO:0036094//small molecule binding;GO:0097159//organic cyclic compound binding;GO:1901363	-
Unigene0030386	45	97	3.1033	6.7781	1.12708	1.18e-05	0.000102788	yes	PREDICTED: probable disease resistance protein At4g27220-like isoform X2 [Citrus sinensis]	-	-	-	-
Unigene0030387	20	44	1.7219	3.8383	1.15647	0.00374401	0.0183578	yes	PREDICTED: probable disease resistance protein At4g27220-like isoform X2 [Citrus sinensis]	-	-	-	-
Unigene0017603	17	38	1.7768	4.0243	1.17946	0.006528	0.029471	yes	PREDICTED: probable disease resistance protein At4g27220-like isoform X2 [Citrus sinensis]	-	-	-	-
Unigene0011460	79	254	4.0966	13.3459	1.7039	9.64e-23	3.29e-21	yes	PREDICTED: probable disease resistance protein At4g27220-like isoform X2 [Citrus sinensis]	-	-	-	-
Unigene0047431	3	16	0.4186	2.2622	2.43408	0.00444281	0.0210628	yes	PREDICTED: probable disease resistance protein At4g27220-like isoform X2 [Citrus sinensis]	-	-	-	-
Unigene0050184	4	25	0.2149	1.3609	2.66282	0.000104826	0.000759104	yes	PREDICTED: probable disease resistance protein At4g27220-like isoform X2 [Citrus sinensis]	-	-	-	-
Unigene0017633	3	22	0.4219	3.135	2.89349	0.000157883	0.00109705	yes	PREDICTED: probable disease resistance protein At4g27220-like isoform X2 [Citrus sinensis]	-	-	-	-
Unigene0050612	18	56	1.175	3.7039	1.65638	1.15e-05	0.000100215	yes	PREDICTED: probable disease resistance protein At4g27220-like isoform X1 [Citrus sinensis]	-	-	-	-
Unigene0050609	1	12	0.1252	1.5226	3.60423	0.0034275	0.0169668	yes	PREDICTED: probable disease resistance protein At4g27220-like isoform X1 [Citrus sinensis]	-	-	-	-
Unigene0047153	24	59	1.9101	4.758	1.31671	0.000159369	0.00110655	yes	PREDICTED: probable disease resistance protein At4g27220-like [Citrus sinensis]	-	-	-	-
Unigene0009969	12	32	1.5133	4.089	1.43405	0.00369432	0.0181582	yes	PREDICTED: probable disease resistance protein At4g27220-like [Citrus sinensis]	-	-	-	-
Unigene0007156	11	39	0.5309	1.9074	1.8451	9.2e-05	0.000673798	yes	PREDICTED: probable disease resistance protein At4g27220-like [Citrus sinensis]	-	-	-	-
Unigene0047716	0	8	0.001	1.3869	10.4376	0.00782344	0.0338197	yes	PREDICTED: probable disease resistance protein At4g27220-like [Citrus sinensis]	-	-	GO:0032550	-
Unigene0013248	0	10	0.001	1.5163	10.5663	0.00195752	0.0103274	yes	PREDICTED: probable disease resistance protein At4g27220-like [Citrus sinensis]	-	-	GO:0032550	-
Unigene0026587	101	241	2.0537	4.9654	1.27368	1.66e-14	3.61e-13	yes	PREDICTED: probable disease resistance protein At4g27220 [Vitis vinifera]	-	-	-	-
Unigene0011848	1	13	0.1388	1.8285	3.71958	0.00183717	0.00982813	yes	PREDICTED: probable disease resistance protein At4g27220 [Vitis vinifera]	-	-	GO:0036094//small molecule binding;GO:0097159//organic cyclic compound binding;GO:1901363	-
Unigene0033852	12	56	0.7758	3.6683	2.24135	6.51e-08	7.92e-07	yes	PREDICTED: probable disease resistance protein At4g27220 [Tarenaya hassleriana]	-	-	-	-
Unigene0036331	6	23	0.9105	3.5367	1.95767	0.00233202	0.0120893	yes	PREDICTED: probable disease resistance protein At1g61310-like [Citrus sinensis]	-	-	-	-
Unigene0036328	1	10	0.1456	1.4752	3.34083	0.0117402	0.0478359	yes	PREDICTED: probable disease resistance protein At1g61310-like [Citrus sinensis]	-	-	GO:0036094//small molecule binding;GO:0097159//organic cyclic compound binding;GO:1901363	-
Unigene0020630	6	38	0.7805	5.0085	2.68191	9.67e-07	9.97e-06	yes	PREDICTED: probable cyclic nucleotide-gated ion channel 20, chloroplastic [Fragaria vesca subsp. vesca]	-	GO:0031224//intrinsic component of membrane	GO:0015075//ion transmembrane transporter activity	GO:0006811//ion transport;GO:0044763
Unigene0009339	8	30	0.4054	1.5406	1.92607	0.000477614	0.00298682	yes	PREDICTED: probable cinnamyl alcohol dehydrogenase 1 [Pyrus x bretschneideri]	-	-	-	-
Unigene0031978	41	103	7.3176	18.6271	1.34796	1.87e-07	2.14e-06	yes	PREDICTED: probable CCR4-associated factor 1 homolog 11 [Gossypium raimondii]	-	GO:0043231//intracellular membrane-bounded organelle	GO:0003676//nucleic acid binding;GO:0043169//cation binding;GO:0000175//3'-5'-exoribonuclease activity	GO:0090501//RNA phosphodiester bond hydrolysis;GO:0009605//response to external stimulus;GO:0003006//developmental process involved in reproduction;GO:0009755//hormone-mediated signaling pathway;GO:0010468//regulation of gene expression;GO:0000956//nuclear-transcribed mRNA catabolic process;GO:0009692;GO:0010243//response to organonitrogen compound;GO:0002252;GO:0034645//cellular macromolecule bi…
Unigene0029558	4200	246	125.841	7.4684	-4.07466	0	0	yes	PREDICTED: probable carotenoid cleavage dioxygenase 4, chloroplastic-like [Citrus sinensis]	ko01100//Metabolic pathways//Global and overview maps//Metabolism;ko01110//Biosynthesis of secondary metabolites//Global and overview maps//Metabolism;ko00906//Carotenoid biosynthesis//Metabolism of terpenoids and polyketides//Metabolism	-	-	-
Unigene0029559	253	15	41.0625	2.4668	-4.05711	4.56e-56	4.06e-54	yes	PREDICTED: probable carotenoid cleavage dioxygenase 4, chloroplastic-like [Citrus sinensis]	ko01100//Metabolic pathways//Global and overview maps//Metabolism;ko01110//Biosynthesis of secondary metabolites//Global and overview maps//Metabolism;ko00906//Carotenoid biosynthesis//Metabolism of terpenoids and polyketides//Metabolism	-	-	-
Unigene0042149	785	281	30.2741	10.9807	-1.46311	1.3e-51	1.04e-49	yes	PREDICTED: probable carboxylesterase 18-like [Citrus sinensis]	-	-	-	-
Unigene0048956	147	600	7.0636	29.2135	2.04816	5.74e-65	6.12e-63	yes	PREDICTED: probable carboxylesterase 17-like [Citrus sinensis]	-	-	GO:0016788//hydrolase activity, acting on ester bonds	-
Unigene0021317	143	289	6.7625	13.8482	1.03407	1.17e-12	2.26e-11	yes	PREDICTED: probable carboxylesterase 15 [Populus euphratica]	-	-	GO:0003824//catalytic activity	GO:0046942//carboxylic acid transport
Unigene0021001	18	2	2.023	0.2278	-3.15066	0.000404902	0.00257011	yes	PREDICTED: probable carboxylesterase 12-like [Citrus sinensis]	-	-	GO:0003824//catalytic activity	-
Unigene0009204	8169	16279	86.1346	173.923	1.01378	8.76e-292	9.48e-289	yes	PREDICTED: probable calcium-binding protein CML27 [Gossypium raimondii]	ko04626//Plant-pathogen interaction//Environmental adaptation//Organismal Systems	-	-	-
Unigene0014360	25	59	1.889	4.5171	1.25777	0.000274287	0.00181455	yes	PREDICTED: probable calcium-binding protein CML23 [Populus euphratica]	-	-	GO:0046872//metal ion binding	-
Unigene0039801	76	162	4.2574	9.1954	1.11094	1.42e-08	1.87e-07	yes	PREDICTED: probable caffeoyl-CoA O-methyltransferase At4g26220 [Malus domestica]	-	-	-	-
Unigene0021075	35	79	1.6669	3.8123	1.19349	4.84e-05	0.000376082	yes	PREDICTED: probable BOI-related E3 ubiquitin-protein ligase 3-like [Citrus sinensis]	-	-	GO:0003824//catalytic activity;GO:0046914//transition metal ion binding	-
Unigene0045767	621	306	20.417	10.194	-1.00205	1.53e-23	5.46e-22	yes	PREDICTED: probable beta-1,4-xylosyltransferase IRX10-like [Citrus sinensis]	-	GO:0043231//intracellular membrane-bounded organelle;GO:0031224//intrinsic component of membrane;GO:0031090//organelle membrane	GO:0015020//glucuronosyltransferase activity;GO:0016763//transferase activity, transferring pentosyl groups	GO:0010413//glucuronoxylan metabolic process;GO:0045229//external encapsulating structure organization;GO:0009832//plant-type cell wall biogenesis
Unigene0006571	0	14	0.001	1.2939	10.3375	0.000122627	0.000872259	yes	PREDICTED: probable ATP-dependent DNA helicase HFM1-like [Citrus sinensis]	-	-	GO:0017111//nucleoside-triphosphatase activity	GO:1903046;GO:0044710;GO:0006259//DNA metabolic process;GO:0051276//chromosome organization;GO:0007059//chromosome segregation;GO:1902589;GO:0007126//meiotic nuclear division
Unigene0014083	230	874	9.7063	37.3729	1.945	3.29e-86	5.07e-84	yes	PREDICTED: probable aquaporin PIP2-5 [Jatropha curcas]	-	GO:0016020//membrane	-	-
Unigene0007045	192	643	6.8581	23.2722	1.76273	1.16e-56	1.05e-54	yes	PREDICTED: probable aquaporin PIP1-2 [Eucalyptus grandis]	-	GO:0016020//membrane	-	-
Unigene0025301	30	71	2.2017	5.2798	1.26187	5.77e-05	0.000442345	yes	PREDICTED: probable anion transporter 6, chloroplastic isoform X2 [Cucumis melo]	-	GO:0016020//membrane;GO:0009536//plastid	-	-
Unigene0021638	12	53	2.4987	11.1823	2.16197	2.9e-07	3.23e-06	yes	PREDICTED: probable anion transporter 6, chloroplastic [Populus euphratica]	-	GO:0031224//intrinsic component of membrane;GO:0042170//plastid membrane	GO:0015291//secondary active transmembrane transporter activity	GO:0015698//inorganic anion transport;GO:0044763
Unigene0006397	209	491	4.6358	11.0352	1.25122	4.35e-27	1.81e-25	yes	PREDICTED: probable aminopyrimidine aminohydrolase, mitochondrial isoform X2 [Gossypium raimondii]	-	GO:0031224//intrinsic component of membrane	GO:0004672//protein kinase activity;GO:0032550	GO:0006796//phosphate-containing compound metabolic process;GO:0006464//cellular protein modification process
Unigene0022888	578	249	16.3085	7.1188	-1.19592	5.91e-29	2.66e-27	yes	PREDICTED: probable allantoinase 1-like [Citrus sinensis]	ko01100//Metabolic pathways//Global and overview maps//Metabolism;ko00230//Purine metabolism//Nucleotide metabolism//Metabolism	GO:0043231//intracellular membrane-bounded organelle	GO:0046914//transition metal ion binding;GO:0016812//hydrolase activity, acting on carbon-nitrogen (but not peptide) bonds, in cyclic amides	GO:0006144//purine nucleobase metabolic process;GO:0009267//cellular response to starvation;GO:0010135;GO:0000255//allantoin metabolic process
Unigene0044310	434	876	10.8393	22.1685	1.03224	6.66e-34	3.41e-32	yes	PREDICTED: probable ADP-ribosylation factor GTPase-activating protein AGD5-like isoform X1 [Citrus sinensis]	ko04144//Endocytosis//Transport and catabolism//Cellular Processes	-	-	-
Unigene0014031	20	45	0.8931	2.0362	1.18899	0.00266805	0.0136085	yes	PREDICTED: probable ADP-ribosylation factor GTPase-activating protein AGD14-like [Citrus sinensis]	-	-	-	-
Unigene0014032	9	34	0.5825	2.2298	1.93658	0.000172786	0.00119364	yes	PREDICTED: probable ADP-ribosylation factor GTPase-activating protein AGD14-like [Citrus sinensis]	-	-	-	-
Unigene0022593	599	219	18.0076	6.671	-1.43263	4.49e-39	2.62e-37	yes	PREDICTED: probable acyl-activating enzyme 6 [Gossypium raimondii]	-	-	-	-
Unigene0043603	13	2	2.2898	0.3569	-2.68163	0.0074061	0.0326681	yes	PREDICTED: probable acyl-activating enzyme 16, chloroplastic isoform X3 [Pyrus x bretschneideri]	ko01100//Metabolic pathways//Global and overview maps//Metabolism;ko04146//Peroxisome//Transport and catabolism//Cellular Processes;ko00071//Fatty acid metabolism//Lipid metabolism//Metabolism	-	-	-
Unigene0014793	20	6	3.0266	0.92	-1.71799	0.00939996	0.0396331	yes	PREDICTED: probable acyl-activating enzyme 1, peroxisomal-like [Citrus sinensis]	-	-	-	-
Unigene0003083	41	93	1.8463	4.2434	1.20058	6.3e-06	5.74e-05	yes	PREDICTED: probable acyl-[acyl-carrier-protein]--UDP-N-acetylglucosamine O-acyltransferase, mitochondrial-like isoform X1 [Citrus sinensis]	ko01100//Metabolic pathways//Global and overview maps//Metabolism	-	GO:0016746//transferase activity, transferring acyl groups	GO:0044249//cellular biosynthetic process;GO:0008610//lipid biosynthetic process;GO:0019637//organophosphate metabolic process;GO:0006796//phosphate-containing compound metabolic process;GO:1901135;GO:0044255//cellular lipid metabolic process
Unigene0029289	878	234	37.614	10.1576	-1.88871	3.56e-82	5.11e-80	yes	PREDICTED: probable 2-oxoglutarate-dependent dioxygenase AOP1 [Populus euphratica]	-	-	-	-
Unigene0017771	77	32	3.3119	1.3946	-1.24781	2.04e-05	0.000170632	yes	PREDICTED: probable 2-oxoglutarate/Fe(II)-dependent dioxygenase-like isoform X1 [Citrus sinensis]	-	-	GO:0046872//metal ion binding;GO:0016706//oxidoreductase activity, acting on paired donors, with incorporation or reduction of molecular oxygen, 2-oxoglutarate as one donor, and incorporation of one atom each of oxygen into both donors	GO:0051553
Unigene0036173	433	948	15.2037	33.728	1.14952	2.99e-43	1.92e-41	yes	PREDICTED: probable 2-oxoglutarate/Fe(II)-dependent dioxygenase-like [Citrus sinensis]	-	-	GO:0016706//oxidoreductase activity, acting on paired donors, with incorporation or reduction of molecular oxygen, 2-oxoglutarate as one donor, and incorporation of one atom each of oxygen into both donors;GO:0043169//cation binding	GO:0051553
Unigene0049155	158	380	3.2571	7.9375	1.2851	4.06e-22	1.35e-20	yes	PREDICTED: probable 26S proteasome non-ATPase regulatory subunit 3 [Elaeis guineensis]	ko03050//Proteasome//Folding, sorting and degradation//Genetic Information Processing	-	-	-
Unigene0021689	7	29	1.5349	6.4433	2.06966	0.000316266	0.00205889	yes	PREDICTED: probable 26S proteasome non-ATPase regulatory subunit 3 [Elaeis guineensis]	ko03050//Proteasome//Folding, sorting and degradation//Genetic Information Processing	GO:0043234//protein complex	-	GO:0009894
Unigene0003807	4310	368	79.3224	6.8626	-3.5309	0	0	yes	PREDICTED: probable 1-deoxy-D-xylulose-5-phosphate synthase, chloroplastic-like isoform X1 [Citrus sinensis]	ko01100//Metabolic pathways//Global and overview maps//Metabolism;ko01110//Biosynthesis of secondary metabolites//Global and overview maps//Metabolism;ko00900//Terpenoid backbone biosynthesis//Metabolism of terpenoids and polyketides//Metabolism	-	GO:0016744	GO:0006721//terpenoid metabolic process
Unigene0025418	315	788	5.9902	15.1838	1.34186	2.82e-46	1.97e-44	yes	PREDICTED: probable 1-deoxy-D-xylulose-5-phosphate synthase 2, chloroplastic [Vitis vinifera]	ko01100//Metabolic pathways//Global and overview maps//Metabolism;ko01110//Biosynthesis of secondary metabolites//Global and overview maps//Metabolism;ko00900//Terpenoid backbone biosynthesis//Metabolism of terpenoids and polyketides//Metabolism	-	GO:0016744	GO:0006721//terpenoid metabolic process
Unigene0022290	33	13	1.9022	0.7593	-1.32493	0.00457933	0.0216188	yes	PREDICTED: primary amine oxidase-like [Citrus sinensis]	-	-	-	-
Unigene0030975	1	18	0.0287	0.5226	4.18658	7.68e-05	0.000571577	yes	PREDICTED: pre-mRNA-splicing factor SLU7-like [Prunus mume]	ko03040//Spliceosome//Transcription//Genetic Information Processing	-	GO:0097159//organic cyclic compound binding;GO:0046914//transition metal ion binding	-
Unigene0045377	600	291	17.8677	8.7807	-1.02495	1e-23	3.59e-22	yes	PREDICTED: premnaspirodiene oxygenase-like [Vitis vinifera]	-	-	GO:0016709//oxidoreductase activity, acting on paired donors, with incorporation or reduction of molecular oxygen, NAD(P)H as one donor, and incorporation of one atom of oxygen;GO:0046914//transition metal ion binding;GO:0046906//tetrapyrrole binding	GO:0044710
Unigene0018538	288	646	8.1949	18.6253	1.18447	6.53e-32	3.25e-30	yes	PREDICTED: premnaspirodiene oxygenase-like [Vitis vinifera]	-	-	-	-
Unigene0040168	453	1623	9.1386	33.1758	1.86009	2.5e-143	8.14e-141	yes	PREDICTED: potassium transporter 5-like [Citrus sinensis]	-	GO:0031224//intrinsic component of membrane	GO:0022820//potassium ion symporter activity	GO:0034220//ion transmembrane transport;GO:0030001//metal ion transport
Unigene0027244	4812	2362	68.5886	34.1136	-1.00762	8.04e-139	2.44e-136	yes	PREDICTED: potassium transporter 2-like isoform X1 [Gossypium raimondii]	-	GO:0031224//intrinsic component of membrane	GO:0046873//metal ion transmembrane transporter activity	GO:0000097//sulfur amino acid biosynthetic process;GO:0008380//RNA splicing;GO:0048509//regulation of meristem development;GO:0034220//ion transmembrane transport;GO:0030001//metal ion transport
Unigene0034998	16	48	1.4949	4.5441	1.60395	7.93e-05	0.000588507	yes	PREDICTED: polyubiquitin [Elaeis guineensis]	-	-	-	-
Unigene0009352	82	24	4.6468	1.3781	-1.75356	1.45e-08	1.9e-07	yes	PREDICTED: polygalacturonase-like [Citrus sinensis]	-	-	-	-
Unigene0041720	622	209	23.302	7.9336	-1.55441	1.65e-45	1.13e-43	yes	PREDICTED: polygalacturonase-like [Citrus sinensis]	ko01100//Metabolic pathways//Global and overview maps//Metabolism;ko00500//Starch and sucrose metabolism//Carbohydrate metabolism//Metabolism;ko00040//Pentose and glucuronate interconversions//Carbohydrate metabolism//Metabolism	-	GO:0004553//hydrolase activity, hydrolyzing O-glycosyl compounds	GO:0044238;GO:0045229//external encapsulating structure organization
Unigene0002541	35	144	0.8882	3.7027	2.05962	5.57e-17	1.42e-15	yes	PREDICTED: polyadenylate-binding protein 6 isoform X1 [Jatropha curcas]	-	-	-	-
Unigene0029411	185	73	6.7243	2.6886	-1.32253	7.43e-12	1.34e-10	yes	PREDICTED: pollen-specific leucine-rich repeat extensin-like protein 1-like [Citrus sinensis]	-	-	-	-
Unigene0012069	113	14	4.9841	0.6257	-2.99379	4.68e-20	1.41e-18	yes	PREDICTED: pleiotropic drug resistance protein 1-like [Nelumbo nucifera]	-	-	-	-
Unigene0024620	15	34	1.221	2.8042	1.19953	0.00948508	0.0399667	yes	PREDICTED: plant intracellular Ras-group-related LRR protein 1-like [Sesamum indicum]	-	-	-	-
Unigene0039589	230	492	7.7614	16.8227	1.11602	7.82e-23	2.68e-21	yes	PREDICTED: piriformospora indica-insensitive protein 2 [Jatropha curcas]	-	-	-	-
Unigene0019916	0	10	0.001	0.5706	9.15634	0.00195752	0.0103274	yes	PREDICTED: phragmoplast orienting kinesin 2-like [Citrus sinensis]	-	GO:0005875//microtubule associated complex;GO:0044444//cytoplasmic part	GO:0032550;GO:0003774//motor activity;GO:0015631//tubulin binding	GO:0007017//microtubule-based process;GO:0061640
Unigene0024851	0	11	0.001	2.1695	11.0831	0.00097925	0.00561631	yes	PREDICTED: photosystem I reaction center subunit II, chloroplastic [Cucumis melo]	ko01100//Metabolic pathways//Global and overview maps//Metabolism;ko00195//Photosynthesis//Energy metabolism//Metabolism	GO:0009521;GO:0044434	-	GO:0044237//cellular metabolic process
Unigene0030354	0	9	0.001	0.855	9.73978	0.00391328	0.0189403	yes	PREDICTED: phospholipase D delta-like [Pyrus x bretschneideri]	-	-	GO:0046872//metal ion binding;GO:0004620//phospholipase activity	GO:0006650//glycerophospholipid metabolic process
Unigene0003334	5	18	0.5319	1.9402	1.86698	0.0106654	0.0442587	yes	PREDICTED: phospholipase A1-Igamma1, chloroplastic-like isoform X1 [Nelumbo nucifera]	-	-	GO:0004620//phospholipase activity	GO:0008152//metabolic process
Unigene0024401	169	620	4.7784	17.7628	1.89426	1.99e-60	1.97e-58	yes	PREDICTED: phospholipase A1-Igamma1, chloroplastic [Jatropha curcas]	-	-	-	-
Unigene0052355	44	88	3.1391	6.3615	1.01902	0.000124792	0.000885845	yes	PREDICTED: phosphoinositide phospholipase C 2-like isoform X2 [Populus euphratica]	ko01100//Metabolic pathways//Global and overview maps//Metabolism;ko00562//Inositol phosphate metabolism//Carbohydrate metabolism//Metabolism;ko04070//Phosphatidylinositol signaling system//Signal transduction//Environmental Information Processing	-	-	-
Unigene0008248	25	72	1.8373	5.3615	1.54505	2.03e-06	1.99e-05	yes	PREDICTED: phosphoinositide phospholipase C 2-like isoform X2 [Citrus sinensis]	ko01100//Metabolic pathways//Global and overview maps//Metabolism;ko00562//Inositol phosphate metabolism//Carbohydrate metabolism//Metabolism;ko04070//Phosphatidylinositol signaling system//Signal transduction//Environmental Information Processing	-	-	-
Unigene0009423	9	29	0.9612	3.1384	1.70712	0.00167444	0.0090463	yes	PREDICTED: phosphoglycerate mutase-like protein 4 [Fragaria vesca subsp. vesca]	ko01100//Metabolic pathways//Global and overview maps//Metabolism;ko01110//Biosynthesis of secondary metabolites//Global and overview maps//Metabolism;ko00010//Glycolysis / Gluconeogenesis//Carbohydrate metabolism//Metabolism;ko00260//Glycine, serine and threonine metabolism//Amino acid metabolism//Metabolism	-	-	-
Unigene0013444	1037	420	48.57	19.9324	-1.28495	8.29e-55	7.16e-53	yes	PREDICTED: phosphoenolpyruvate carboxylase kinase 1-like [Populus euphratica]	-	-	GO:0004674//protein serine/threonine kinase activity;GO:0032550	GO:0006796//phosphate-containing compound metabolic process;GO:0006464//cellular protein modification process;GO:0010646//regulation of cell communication
Unigene0038404	2394	1006	83.4051	35.513	-1.23179	2.8e-113	6.36e-111	yes	PREDICTED: phosphoenolpyruvate carboxylase kinase 1-like [Citrus sinensis]	-	-	GO:0004672//protein kinase activity;GO:0032550	GO:0006796//phosphate-containing compound metabolic process;GO:0006464//cellular protein modification process;GO:0010646//regulation of cell communication
Unigene0013452	8	29	0.2807	1.0311	1.87708	0.000761073	0.00451549	yes	PREDICTED: phosphoenolpyruvate carboxykinase [ATP]-like [Glycine max]	ko01100//Metabolic pathways//Global and overview maps//Metabolism;ko01110//Biosynthesis of secondary metabolites//Global and overview maps//Metabolism;ko00010//Glycolysis / Gluconeogenesis//Carbohydrate metabolism//Metabolism;ko00020//Citrate cycle (TCA cycle)//Carbohydrate metabolism//Metabolism;ko00620//Pyruvate metabolism//Carbohydrate metabolism//Metabolism;ko00710//Carbon fixation in photosy…	-	GO:0004611//phosphoenolpyruvate carboxykinase activity;GO:0032550;GO:0000166//nucleotide binding	GO:0006006//glucose metabolic process
Unigene0001745	73	149	2.754	5.6957	1.04834	2.08e-07	2.37e-06	yes	PREDICTED: phosphatidylinositol:ceramide inositolphosphotransferase 1 [Jatropha curcas]	-	-	-	-
Unigene0007523	127	382	4.8699	14.8422	1.60774	1.24e-30	5.93e-29	yes	PREDICTED: phosphatidylinositol transfer protein 1-like isoform X1 [Citrus sinensis]	-	GO:0044464	-	GO:0051234//establishment of localization
Unigene0021285	87	287	2.1558	7.206	1.74098	2.46e-26	9.94e-25	yes	PREDICTED: phosphate transporter PHO1 homolog 9-like [Citrus sinensis]	-	GO:0031224//intrinsic component of membrane	-	GO:0015698//inorganic anion transport;GO:0009267//cellular response to starvation
Unigene0048206	25	65	1.6359	4.3097	1.3975	3.09e-05	0.000249158	yes	PREDICTED: PHD finger protein MALE STERILITY 1-like [Citrus sinensis]	-	-	-	-
Unigene0041956	9	27	0.4974	1.5121	1.60408	0.00396468	0.0191373	yes	PREDICTED: PHD finger protein MALE MEIOCYTE DEATH 1-like isoform X2 [Citrus sinensis]	-	-	GO:0046914//transition metal ion binding	GO:0044763;GO:0034645//cellular macromolecule biosynthetic process;GO:0000003//reproduction;GO:0010467//gene expression
Unigene0023775	0	15	0.001	3.013	11.557	6.14e-05	0.000466381	yes	PREDICTED: PHD finger protein MALE MEIOCYTE DEATH 1 [Malus domestica]	-	-	GO:0046914//transition metal ion binding	-
Unigene0036185	0	8	0.001	0.8997	9.8133	0.00782344	0.0338197	yes	PREDICTED: peroxisome biogenesis protein 1-like [Citrus sinensis]	ko04146//Peroxisome//Transport and catabolism//Cellular Processes	GO:0044439	GO:0032550;GO:0016887//ATPase activity	GO:0006625//protein targeting to peroxisome;GO:0009062//fatty acid catabolic process
Unigene0003955	32	80	1.504	3.8099	1.34095	6.95e-06	6.3e-05	yes	PREDICTED: peroxidase 5-like [Jatropha curcas]	-	-	-	-
Unigene0028457	3143	1429	184.938	85.1991	-1.11813	4.21e-120	1.04e-117	yes	PREDICTED: peroxidase 4-like [Citrus sinensis]	ko01100//Metabolic pathways//Global and overview maps//Metabolism;ko01110//Biosynthesis of secondary metabolites//Global and overview maps//Metabolism;ko00940//Phenylpropanoid biosynthesis//Biosynthesis of other secondary metabolites//Metabolism;ko00360//Phenylalanine metabolism//Amino acid metabolism//Metabolism	-	GO:0003824//catalytic activity;GO:0016209//antioxidant activity;GO:0043169//cation binding;GO:0046906//tetrapyrrole binding	GO:0044710;GO:0006950//response to stress;GO:0042743//hydrogen peroxide metabolic process
Unigene0013161	4	16	0.6265	2.5392	2.01899	0.0118586	0.048095	yes	PREDICTED: peroxidase 43-like [Citrus sinensis]	-	-	GO:0003824//catalytic activity;GO:0016209//antioxidant activity;GO:0043169//cation binding;GO:0046906//tetrapyrrole binding	GO:0044710;GO:0006950//response to stress;GO:0042743//hydrogen peroxide metabolic process
Unigene0028455	15	42	2.6951	7.6463	1.50442	0.000468415	0.0029364	yes	PREDICTED: peroxidase 4 {ECO:0000250|UniProtKB:Q42578}-like [Musa acuminata subsp. malaccensis]	ko01100//Metabolic pathways//Global and overview maps//Metabolism;ko01110//Biosynthesis of secondary metabolites//Global and overview maps//Metabolism;ko00940//Phenylpropanoid biosynthesis//Biosynthesis of other secondary metabolites//Metabolism;ko00360//Phenylalanine metabolism//Amino acid metabolism//Metabolism	-	-	-
Unigene0014499	63	164	3.2203	8.494	1.39925	7.23e-12	1.3e-10	yes	PREDICTED: peroxidase 2-like [Populus euphratica]	-	-	GO:0003824//catalytic activity;GO:0016209//antioxidant activity;GO:0043169//cation binding;GO:0046906//tetrapyrrole binding	GO:0044710;GO:0006950//response to stress
Unigene0039322	0	8	0.001	1.4762	10.5277	0.00782344	0.0338197	yes	PREDICTED: peroxidase 10-like [Citrus sinensis]	ko01100//Metabolic pathways//Global and overview maps//Metabolism;ko01110//Biosynthesis of secondary metabolites//Global and overview maps//Metabolism;ko00940//Phenylpropanoid biosynthesis//Biosynthesis of other secondary metabolites//Metabolism;ko00360//Phenylalanine metabolism//Amino acid metabolism//Metabolism	-	GO:0003824//catalytic activity;GO:0016209//antioxidant activity;GO:0043169//cation binding;GO:0046906//tetrapyrrole binding	GO:0044710;GO:0006950//response to stress
Unigene0002031	14	47	0.7003	2.3821	1.76619	2.79e-05	0.000227137	yes	PREDICTED: peptidyl-prolyl cis-trans isomerase FKBP16-2, chloroplastic-like isoform X1 [Citrus sinensis]	-	GO:0043234//protein complex;GO:0031978;GO:0044434	GO:0016859//cis-trans isomerase activity;GO:0050136//NADH dehydrogenase (quinone) activity	GO:0018208//peptidyl-proline modification;GO:0044710
Unigene0051920	21	54	1.1976	3.1204	1.38158	0.000181168	0.00124711	yes	PREDICTED: peptidyl-prolyl cis-trans isomerase FKBP16-1, chloroplastic-like isoform X2 [Citrus sinensis]	-	-	-	-
Unigene0015717	21	50	0.7561	1.8242	1.27061	0.000783107	0.00463322	yes	PREDICTED: peptidyl-prolyl cis-trans isomerase CYP37, chloroplastic-like isoform X1 [Citrus sinensis]	-	GO:0031978;GO:0044434	GO:0016859//cis-trans isomerase activity	GO:0009451//RNA modification;GO:0009886//post-embryonic morphogenesis;GO:0018208//peptidyl-proline modification;GO:0006090//pyruvate metabolic process
Unigene0015724	102	37	2.8246	1.0382	-1.44396	5.26e-08	6.47e-07	yes	PREDICTED: peptide-N4-(N-acetyl-beta-glucosaminyl)asparagine amidase A-like isoform X1 [Citrus sinensis]	-	GO:0043231//intracellular membrane-bounded organelle	GO:0016787//hydrolase activity	-
Unigene0001971	3	19	0.3105	1.9928	2.68213	0.000860688	0.00503714	yes	PREDICTED: peptide chain release factor 1-like, mitochondrial isoform X1 [Nelumbo nucifera]	-	-	-	-
Unigene0008428	15	3	2.3562	0.4775	-2.30289	0.00756354	0.0332146	yes	PREDICTED: pentatricopeptide repeat-containing protein At5g61370, mitochondrial-like [Citrus sinensis]	-	-	-	-
Unigene0022351	26	55	1.4657	3.1415	1.09986	0.00172494	0.00929645	yes	PREDICTED: pentatricopeptide repeat-containing protein At5g52850, chloroplastic [Vitis vinifera]	-	-	-	-
Unigene0022645	39	84	1.4024	3.0606	1.12592	6.42e-05	0.000485865	yes	PREDICTED: pentatricopeptide repeat-containing protein At5g39710-like [Citrus sinensis]	-	-	-	-
Unigene0043542	54	121	1.053	2.3908	1.18299	3.57e-07	3.93e-06	yes	PREDICTED: pentatricopeptide repeat-containing protein At5g02830, chloroplastic isoform X2 [Vitis vinifera]	-	GO:0009536//plastid	-	-
Unigene0015695	65	148	1.2049	2.7799	1.20612	6.54e-09	8.93e-08	yes	PREDICTED: pentatricopeptide repeat-containing protein At5g01110-like isoform X1 [Citrus sinensis]	-	-	-	-
Unigene0045171	17	4	2.0616	0.4915	-2.0685	0.00722652	0.0321411	yes	PREDICTED: pentatricopeptide repeat-containing protein At4g20770-like [Citrus sinensis]	-	-	-	-
Unigene0004379	23	8	3.376	1.1898	-1.5046	0.0107331	0.0444207	yes	PREDICTED: pentatricopeptide repeat-containing protein At4g20770-like [Citrus sinensis]	-	-	GO:0016787//hydrolase activity	-
Unigene0000982	4	26	0.3352	2.2079	2.71958	6.02e-05	0.000459158	yes	PREDICTED: pentatricopeptide repeat-containing protein At4g08210-like [Citrus sinensis]	-	-	-	-
Unigene0046166	25	52	0.9062	1.91	1.07567	0.00285125	0.0144337	yes	PREDICTED: pentatricopeptide repeat-containing protein At4g01030, mitochondrial-like [Citrus sinensis]	-	-	-	-
Unigene0014395	36	95	1.605	4.2915	1.41891	1.91e-07	2.19e-06	yes	PREDICTED: pentatricopeptide repeat-containing protein At3g49710-like [Citrus sinensis]	-	-	-	-
Unigene0001665	19	39	1.1482	2.388	1.05643	0.0120502	0.0487912	yes	PREDICTED: pentatricopeptide repeat-containing protein At3g49170, chloroplastic-like [Citrus sinensis]	-	-	-	-
Unigene0043031	17	38	1.2358	2.7991	1.17952	0.006528	0.029471	yes	PREDICTED: pentatricopeptide repeat-containing protein At3g48810-like [Citrus sinensis]	-	-	-	GO:0048444//floral organ morphogenesis
Unigene0001401	3	17	0.3757	2.1571	2.52144	0.00258886	0.0132678	yes	PREDICTED: pentatricopeptide repeat-containing protein At3g26540 [Vitis vinifera]	-	-	-	-
Unigene0028333	29	10	2.5332	0.8851	-1.51705	0.00340811	0.0169449	yes	PREDICTED: pentatricopeptide repeat-containing protein At3g21470-like [Citrus sinensis]	-	-	-	-
Unigene0031578	23	46	1.1132	2.2558	1.01893	0.00772399	0.0338197	yes	PREDICTED: pentatricopeptide repeat-containing protein At3g20730-like isoform X1 [Citrus sinensis]	-	-	-	-
Unigene0013559	46	91	1.6183	3.244	1.00329	0.00011787	0.000845663	yes	PREDICTED: pentatricopeptide repeat-containing protein At3g14580, mitochondrial-like [Citrus sinensis]	-	-	-	-
Unigene0041080	45	22	2.4199	1.1988	-1.01336	0.00683275	0.0306269	yes	PREDICTED: pentatricopeptide repeat-containing protein At3g12770-like [Vitis vinifera]	-	-	GO:0042623//ATPase activity, coupled	-
Unigene0003847	32	14	3.8806	1.7203	-1.17362	0.0114445	0.047047	yes	PREDICTED: pentatricopeptide repeat-containing protein At3g09040, mitochondrial-like [Citrus sinensis]	-	-	-	-
Unigene0036484	41	88	2.1594	4.6963	1.12089	4.51e-05	0.00035267	yes	PREDICTED: pentatricopeptide repeat-containing protein At2g32630-like [Nicotiana tomentosiformis]	-	-	-	-
Unigene0034830	11	1	1.7381	0.1601	-3.44047	0.00636217	0.0288146	yes	PREDICTED: pentatricopeptide repeat-containing protein At2g32630 [Sesamum indicum]	-	-	-	-
Unigene0052637	35	15	2.7897	1.2114	-1.20343	0.00666709	0.0300008	yes	PREDICTED: pentatricopeptide repeat-containing protein At2g26790, mitochondrial-like isoform X1 [Citrus sinensis]	-	-	-	-
Unigene0040623	42	114	1.3809	3.7977	1.45952	5.54e-09	7.61e-08	yes	PREDICTED: pentatricopeptide repeat-containing protein At1g63330 [Vitis vinifera]	-	-	-	-
Unigene0022332	0	8	0.001	1.0198	9.99407	0.00782344	0.0338197	yes	PREDICTED: pentatricopeptide repeat-containing protein At1g63330 [Vitis vinifera]	-	-	-	-
Unigene0045445	12	39	0.8329	2.7428	1.71943	0.000201637	0.00137112	yes	PREDICTED: pentatricopeptide repeat-containing protein At1g62930, chloroplastic-like isoform X1 [Citrus sinensis]	-	-	-	-
Unigene0003553	12	29	1.0817	2.6487	1.29198	0.0115913	0.0475369	yes	PREDICTED: pentatricopeptide repeat-containing protein At1g62670, mitochondrial-like [Citrus sinensis]	-	-	-	-
Unigene0022473	3	18	0.2755	1.6749	2.60395	0.00149764	0.00820263	yes	PREDICTED: pentatricopeptide repeat-containing protein At1g52620-like [Citrus sinensis]	-	-	-	-
Unigene0029358	3	17	0.3282	1.8847	2.52169	0.00258886	0.0132678	yes	PREDICTED: pentatricopeptide repeat-containing protein At1g34160-like [Citrus sinensis]	-	-	-	-
Unigene0029357	2	20	0.2175	2.2038	3.34091	0.000122056	0.000871796	yes	PREDICTED: pentatricopeptide repeat-containing protein At1g34160-like [Citrus sinensis]	-	-	-	-
Unigene0043050	29	59	1.2994	2.6786	1.04363	0.00186615	0.00996627	yes	PREDICTED: pentatricopeptide repeat-containing protein At1g13040, mitochondrial-like isoform X1 [Citrus sinensis]	-	-	-	-
Unigene0020774	7	24	0.6813	2.3667	1.79651	0.00335045	0.0166848	yes	PREDICTED: pentatricopeptide repeat-containing protein At1g09820-like isoform X1 [Citrus sinensis]	-	-	-	-
Unigene0015331	12	29	0.8394	2.0555	1.29206	0.0115913	0.0475369	yes	PREDICTED: pentatricopeptide repeat-containing protein At1g04840 [Jatropha curcas]	-	-	-	-
Unigene0015396	53	168	2.4109	7.7434	1.6834	1.75e-15	4.07e-14	yes	PREDICTED: pectinesterase QRT1 [Jatropha curcas]	-	GO:0030312	GO:0052689//carboxylic ester hydrolase activity	GO:0071555//cell wall organization;GO:0000272//polysaccharide catabolic process
Unigene0049048	1096	2256	40.2732	83.9973	1.06052	1.43e-84	2.15e-82	yes	PREDICTED: pectinesterase PPME1-like [Prunus mume]	-	GO:0030312	GO:0052689//carboxylic ester hydrolase activity	GO:0071555//cell wall organization
Unigene0040497	165	61	8.3782	3.1385	-1.41657	1.05e-11	1.86e-10	yes	PREDICTED: pectinesterase 3-like [Citrus sinensis]	-	-	-	-
Unigene0020374	33	7	3.8456	0.8266	-2.21795	4.3e-05	0.000337002	yes	PREDICTED: pectinesterase 3 [Cucumis melo]	-	GO:0044464	GO:0016787//hydrolase activity	GO:0008152//metabolic process
Unigene0018854	34	96	2.9943	8.5667	1.51652	3.67e-08	4.59e-07	yes	PREDICTED: pathogenesis-related protein PRB1-3-like [Elaeis guineensis]	-	-	-	-
Unigene0017195	4	30	0.1275	0.9692	2.9263	6.27e-06	5.71e-05	yes	PREDICTED: pathogenesis-related protein PR-1-like [Camelina sativa]	-	-	-	-
Unigene0051064	12	0	2.7087	0.001	-11.4034	0.000489894	0.00304886	yes	PREDICTED: patatin-like protein 2 [Eucalyptus grandis]	-	-	GO:0003824//catalytic activity	GO:0006629//lipid metabolic process
Unigene0017275	163	22	6.579	0.8997	-2.87035	2.46e-27	1.03e-25	yes	PREDICTED: patatin-like protein 2 [Eucalyptus grandis]	-	-	GO:0004620//phospholipase activity	GO:0006629//lipid metabolic process
Unigene0039500	127	440	4.8978	17.1939	1.81169	4.63e-41	2.83e-39	yes	PREDICTED: patatin-3-Kuras 1-like [Citrus sinensis]	-	-	-	-
Unigene0025473	0	26	0.001	2.5364	11.3086	3.03e-08	3.84e-07	yes	PREDICTED: organic cation/carnitine transporter 7-like [Citrus sinensis]	-	GO:0031224//intrinsic component of membrane	GO:1901363;GO:0022892;GO:0036094//small molecule binding;GO:0097159//organic cyclic compound binding	GO:0071310//cellular response to organic substance;GO:0007165//signal transduction;GO:0046942//carboxylic acid transport;GO:0016043//cellular component organization
Unigene0036570	216	64	6.4181	1.9269	-1.73586	1.12e-19	3.33e-18	yes	PREDICTED: organic cation/carnitine transporter 1 [Jatropha curcas]	-	GO:0031224//intrinsic component of membrane	GO:0005215//transporter activity	GO:0044765;GO:0044763
Unigene0042171	277	34	9.3006	1.1567	-3.00731	5.34e-47	3.84e-45	yes	PREDICTED: omega-hydroxypalmitate O-feruloyl transferase-like [Citrus sinensis]	-	-	GO:0016413//O-acetyltransferase activity	-
Unigene0020173	108	416	3.5486	13.85	1.96456	2.15e-43	1.38e-41	yes	PREDICTED: omega-hydroxypalmitate O-feruloyl transferase [Jatropha curcas]	-	-	GO:0016413//O-acetyltransferase activity;GO:0050737	-
Unigene0049783	7	38	0.2512	1.3818	2.45964	3.2e-06	3.04e-05	yes	PREDICTED: omega-6 fatty acid desaturase, endoplasmic reticulum isozyme 2 [Amborella trichopoda]	ko01040//Biosynthesis of unsaturated fatty acids//Lipid metabolism//Metabolism	-	-	-
Unigene0032275	1002	440	20.6481	9.1872	-1.16831	7.21e-46	4.97e-44	yes	PREDICTED: oligopeptide transporter 7-like [Vitis vinifera]	-	-	-	GO:0044763
Unigene0024227	46	18	3.2346	1.2825	-1.33463	0.000629585	0.00381118	yes	PREDICTED: oligopeptide transporter 5-like [Citrus sinensis]	-	-	-	-
Unigene0011856	1099	3032	90.4143	252.749	1.48308	4.14e-191	2.01e-188	yes	PREDICTED: olee1-like protein [Jatropha curcas]	-	-	-	-
Unigene0007666	17	57	1.272	4.3214	1.7644	3.53e-06	3.33e-05	yes	PREDICTED: O-glucosyltransferase rumi homolog [Eucalyptus grandis]	-	-	-	-
Unigene0038947	317	643	8.0368	16.5179	1.03934	3.92e-26	1.56e-24	yes	PREDICTED: ocs element-binding factor 1-like [Nelumbo nucifera]	-	-	GO:0001071//nucleic acid binding transcription factor activity;GO:0003677//DNA binding;GO:0046983//protein dimerization activity	GO:0042221//response to chemical;GO:0032055//negative regulation of translation in response to stress;GO:0007165//signal transduction
Unigene0017353	39	16	3.6629	1.5226	-1.26645	0.00270283	0.0137632	yes	PREDICTED: ocs element-binding factor 1-like [Citrus sinensis]	-	-	GO:0003677//DNA binding;GO:0001071//nucleic acid binding transcription factor activity	GO:0010468//regulation of gene expression
Unigene0017580	983	421	30.6493	13.3006	-1.20436	3.25e-47	2.36e-45	yes	PREDICTED: O-acyltransferase WSD1-like [Populus euphratica]	-	-	GO:0016411//acylglycerol O-acyltransferase activity	GO:0008610//lipid biosynthetic process
Unigene0033462	66	139	2.2202	4.7379	1.09356	2e-07	2.28e-06	yes	PREDICTED: O-acetyl-ADP-ribose deacetylase MACROD2 [Gossypium raimondii]	-	GO:0044444//cytoplasmic part	GO:0016740//transferase activity	-
Unigene0026591	3	16	0.5284	2.8556	2.43409	0.00444281	0.0210628	yes	PREDICTED: nudix hydrolase 2-like, partial [Malus domestica]	-	-	GO:0016787//hydrolase activity	-
Unigene0026592	81	395	3.669	18.1295	2.30488	1.76e-50	1.38e-48	yes	PREDICTED: nudix hydrolase 2-like [Pyrus x bretschneideri]	-	-	GO:0016787//hydrolase activity	-
Unigene0039040	103	252	3.3905	8.4053	1.3098	1.08e-15	2.55e-14	yes	PREDICTED: nudix hydrolase 18, mitochondrial-like, partial [Cucumis melo]	-	-	-	-
Unigene0000570	96	460	3.6525	17.7336	2.27953	1.96e-57	1.82e-55	yes	PREDICTED: nudix hydrolase 13, mitochondrial-like isoform X2 [Gossypium raimondii]	-	-	-	-
Unigene0022295	0	18	0.001	2.4253	11.2439	7.69e-06	6.9e-05	yes	PREDICTED: nucleosome assembly protein 1;2 isoform X2 [Elaeis guineensis]	-	-	-	-
Unigene0032863	0	15	0.001	1.6495	10.6878	6.14e-05	0.000466381	yes	PREDICTED: nucleobase-ascorbate transporter 3 [Tarenaya hassleriana]	-	-	-	GO:0051234//establishment of localization;GO:0044763
Unigene0026287	178	382	5.9841	13.0125	1.12069	3.93e-18	1.07e-16	yes	PREDICTED: nuclear transcription factor Y subunit A-3-like [Populus euphratica]	-	-	-	-
Unigene0039485	0	14	0.001	1.5778	10.6237	0.000122627	0.000872259	yes	PREDICTED: nuclear pore complex protein Nup107-like isoform X1 [Citrus sinensis]	ko03013//RNA transport//Translation//Genetic Information Processing	-	-	-
Unigene0019764	16	51	0.6617	2.1371	1.69141	2.24e-05	0.000185754	yes	PREDICTED: nuclear pore complex protein NUP107 [Jatropha curcas]	ko03013//RNA transport//Translation//Genetic Information Processing	GO:0046930//pore complex	GO:0043169//cation binding	GO:0051234//establishment of localization
Unigene0019762	8	24	0.4491	1.3651	1.6039	0.00704452	0.0314519	yes	PREDICTED: nuclear pore complex protein NUP107 [Gossypium raimondii]	ko03013//RNA transport//Translation//Genetic Information Processing	GO:0012505//endomembrane system	-	-
Unigene0019760	58	136	2.4005	5.7035	1.24851	1.74e-08	2.26e-07	yes	PREDICTED: nuclear pore complex protein NUP107 [Amborella trichopoda]	ko03013//RNA transport//Translation//Genetic Information Processing	GO:0012505//endomembrane system	-	-
Unigene0028262	1137	514	97.1097	44.4822	-1.12639	9.44e-49	7.09e-47	yes	PREDICTED: non-specific lipid-transfer protein A-like [Pyrus x bretschneideri]	-	-	-	GO:0006810//transport
Unigene0048954	200	81	18.5249	7.602	-1.28501	3.05e-12	5.69e-11	yes	PREDICTED: non-specific lipid-transfer protein 1-like [Gossypium raimondii]	-	-	-	GO:0006810//transport
Unigene0008827	19	46	2.2938	5.6269	1.2946	0.00111018	0.00628766	yes	PREDICTED: non-lysosomal glucosylceramidase-like [Citrus sinensis]	-	GO:0031224//intrinsic component of membrane;GO:0044464	GO:0004553//hydrolase activity, hydrolyzing O-glycosyl compounds	GO:0006678//glucosylceramide metabolic process
Unigene0015460	0	8	0.001	0.7381	9.52767	0.00782344	0.0338197	yes	PREDICTED: non-lysosomal glucosylceramidase-like [Citrus sinensis]	-	GO:0031224//intrinsic component of membrane;GO:0043231//intracellular membrane-bounded organelle	GO:0004553//hydrolase activity, hydrolyzing O-glycosyl compounds	GO:0006678//glucosylceramide metabolic process
Unigene0035426	33	67	1.4948	3.0751	1.04068	0.000899674	0.00524025	yes	PREDICTED: non-lysosomal glucosylceramidase [Fragaria vesca subsp. vesca]	-	-	GO:0003824//catalytic activity	GO:0008152//metabolic process
Unigene0019285	949	186	42.2388	8.3884	-2.3321	1.11e-115	2.59e-113	yes	PREDICTED: non-functional NADPH-dependent codeinone reductase 2-like [Citrus sinensis]	-	-	GO:0016747//transferase activity, transferring acyl groups other than amino-acyl groups	GO:0044710
Unigene0022124	17	45	0.7688	2.0619	1.42329	0.000506901	0.0031421	yes	PREDICTED: non-functional NADPH-dependent codeinone reductase 2-like [Citrus sinensis]	-	-	GO:0003824//catalytic activity	GO:0044710
Unigene0015117	52	19	2.4678	0.9137	-1.43343	0.000115354	0.000829405	yes	PREDICTED: NO-associated protein 1, chloroplastic/mitochondrial-like [Glycine max]	-	-	-	-
Unigene0009584	2597	1247	66.5949	32.4008	-1.03938	1.13e-90	1.88e-88	yes	PREDICTED: nitrate transporter 1.1-like [Citrus sinensis]	-	GO:0031224//intrinsic component of membrane	GO:0015103//inorganic anion transmembrane transporter activity;GO:0015291//secondary active transmembrane transporter activity	GO:0010383;GO:0001101//response to acid;GO:0042126//nitrate metabolic process;GO:0015833//peptide transport;GO:0009755//hormone-mediated signaling pathway;GO:0015698//inorganic anion transport;GO:0019758;GO:0006694//steroid biosynthetic process;GO:0009664//plant-type cell wall organization;GO:0006950//response to stress
Unigene0045455	6	21	0.666	2.3618	1.82629	0.00595708	0.0272827	yes	PREDICTED: niemann-Pick C1 protein-like [Citrus sinensis]	-	GO:0031224//intrinsic component of membrane	GO:0004888//transmembrane signaling receptor activity	GO:0015918//sterol transport;GO:0050794//regulation of cellular process
Unigene0008819	31	71	2.0975	4.8676	1.21454	9.69e-05	0.000707232	yes	PREDICTED: neurofilament medium polypeptide-like isoform X2 [Citrus sinensis]	-	-	GO:0003676//nucleic acid binding	-
Unigene0035203	6443	2667	234.031	98.1586	-1.25351	2.71e-250	2.13e-247	yes	PREDICTED: neurofilament medium polypeptide [Prunus mume]	-	-	GO:0043169//cation binding	GO:0006812//cation transport
Unigene0043880	104	236	2.4113	5.5445	1.20125	4.21e-13	8.33e-12	yes	PREDICTED: neurochondrin-like [Citrus sinensis]	-	-	-	GO:0000278//mitotic cell cycle
Unigene0010897	54	14	5.655	1.4855	-1.92858	1.15e-06	1.17e-05	yes	PREDICTED: naringenin,2-oxoglutarate 3-dioxygenase-like [Citrus sinensis]	-	-	GO:0046914//transition metal ion binding;GO:0016705//oxidoreductase activity, acting on paired donors, with incorporation or reduction of molecular oxygen	GO:0044710
Unigene0035183	10	31	0.5251	1.6495	1.65136	0.00146635	0.00805869	yes	PREDICTED: NADH-cytochrome b5 reductase-like protein [Elaeis guineensis]	ko01110//Biosynthesis of secondary metabolites//Global and overview maps//Metabolism;ko00520//Amino sugar and nucleotide sugar metabolism//Carbohydrate metabolism//Metabolism	GO:0043231//intracellular membrane-bounded organelle	-	GO:0050896//response to stimulus;GO:0044699
Unigene0002785	44	98	3.306	7.4609	1.17426	5.27e-06	4.85e-05	yes	PREDICTED: NADH dehydrogenase [ubiquinone] 1 alpha subcomplex subunit 13-B [Cucumis sativus]	ko01100//Metabolic pathways//Global and overview maps//Metabolism;ko00190//Oxidative phosphorylation//Energy metabolism//Metabolism	-	-	-
Unigene0021709	6	23	0.8394	3.2604	1.95762	0.00233202	0.0120893	yes	PREDICTED: NADH dehydrogenase (ubiquinone) complex I, assembly factor 6 [Populus euphratica]	-	GO:0009536//plastid	GO:0003824//catalytic activity	GO:0009642//response to light intensity;GO:0044267//cellular protein metabolic process;GO:0000302//response to reactive oxygen species;GO:0006605//protein targeting
Unigene0036263	56	125	2.1428	4.8464	1.17742	2.55e-07	2.86e-06	yes	PREDICTED: NAD(P)H-quinone oxidoreductase subunit N, chloroplastic [Fragaria vesca subsp. vesca]	-	GO:0044434;GO:0043234//protein complex;GO:0009526//plastid envelope	GO:0016651//oxidoreductase activity, acting on NAD(P)H	GO:0016109;GO:0010257//NADH dehydrogenase complex assembly;GO:0009893//positive regulation of metabolic process;GO:0005984//disaccharide metabolic process;GO:0006739//NADP metabolic process;GO:0050832//defense response to fungus;GO:0005982//starch metabolic process;GO:0009451//RNA modification
Unigene0017435	38	10	2.808	0.7488	-1.90689	6.29e-05	0.000477082	yes	PREDICTED: NAC transcription factor NAM-B2-like [Citrus sinensis]	-	GO:0043231//intracellular membrane-bounded organelle	GO:0001071//nucleic acid binding transcription factor activity;GO:0003676//nucleic acid binding	GO:0010260//organ senescence;GO:0009725//response to hormone;GO:0006605//protein targeting;GO:0043067//regulation of programmed cell death;GO:0006355//regulation of transcription, DNA-templated;GO:0010087//phloem or xylem histogenesis;GO:0009891
Unigene0003091	275	1536	6.2126	35.1603	2.50068	2.09e-199	1.07e-196	yes	PREDICTED: NAC domain-containing protein 90-like [Jatropha curcas]	-	GO:0043231//intracellular membrane-bounded organelle	GO:0003676//nucleic acid binding	GO:0010468//regulation of gene expression;GO:0034645//cellular macromolecule biosynthetic process
Unigene0040567	14	47	0.6017	2.0467	1.76618	2.79e-05	0.000227137	yes	PREDICTED: NAC domain-containing protein 89-like isoform X1 [Citrus sinensis]	-	-	-	-
Unigene0038999	1813	4244	36.9632	87.6735	1.24605	2.32e-185	1.03e-182	yes	PREDICTED: NAC domain-containing protein 69-like isoform X1 [Citrus sinensis]	-	GO:0043231//intracellular membrane-bounded organelle	-	GO:0010468//regulation of gene expression;GO:0034645//cellular macromolecule biosynthetic process
Unigene0040568	25	56	1.0023	2.2749	1.18249	0.000770539	0.00456641	yes	PREDICTED: NAC domain-containing protein 69-like [Citrus sinensis]	-	-	-	-
Unigene0039077	80	257	2.1057	6.8543	1.70271	5.79e-23	2e-21	yes	PREDICTED: NAC domain-containing protein 69-like [Citrus sinensis]	-	-	-	-
Unigene0009208	28	67	1.6404	3.9772	1.27771	8.11e-05	0.000599969	yes	PREDICTED: NAC domain-containing protein 68 [Populus euphratica]	-	-	-	-
Unigene0021140	170	443	5.029	13.2789	1.40079	4.8e-29	2.17e-27	yes	PREDICTED: NAC domain-containing protein 4-like isoform X2 [Citrus sinensis]	-	-	-	-
Unigene0050765	23	75	0.976	3.2248	1.72426	1.41e-07	1.64e-06	yes	PREDICTED: NAC domain-containing protein 4-like isoform X2 [Citrus sinensis]	-	-	-	-
Unigene0038916	363	748	10.7149	22.3719	1.06207	8.17e-31	3.92e-29	yes	PREDICTED: NAC domain-containing protein 100-like isoform X2 [Citrus sinensis]	-	-	-	-
Unigene0028725	17	4	2.0477	0.4882	-2.06846	0.00722652	0.0321411	yes	PREDICTED: myosin-9-like [Citrus sinensis]	-	-	-	-
Unigene0006622	3	22	0.2483	1.8452	2.89362	0.000157883	0.00109705	yes	PREDICTED: myosin-9-like [Citrus sinensis]	-	-	-	-
Unigene0046241	16	3	3.48	0.6611	-2.39615	0.00444281	0.0210628	yes	PREDICTED: myosin-11-like [Citrus sinensis]	-	GO:0016020//membrane	GO:0016772//transferase activity, transferring phosphorus-containing groups	GO:0006796//phosphate-containing compound metabolic process;GO:0009664//plant-type cell wall organization;GO:0000904//cell morphogenesis involved in differentiation
Unigene0015867	76	28	2.9999	1.1199	-1.42154	2.9e-06	2.77e-05	yes	PREDICTED: myb-related protein Zm1-like [Citrus sinensis]	-	-	-	-
Unigene0017400	80	353	4.3544	19.4684	2.16059	4.93e-42	3.08e-40	yes	PREDICTED: myb-related protein Myb4-like [Populus euphratica]	-	-	GO:0005488//binding	-
Unigene0030156	13	35	0.907	2.4743	1.44785	0.00211339	0.0110632	yes	PREDICTED: myb-related protein Myb4-like [Citrus sinensis]	-	-	GO:0003676//nucleic acid binding	-
Unigene0028526	4057	761	189.193	35.9588	-2.39544	0	0	yes	PREDICTED: myb-related protein 305-like isoform X1 [Citrus sinensis]	-	-	GO:0003676//nucleic acid binding	-
Unigene0011728	19	48	1.1168	2.8587	1.35599	0.000532691	0.00328402	yes	PREDICTED: myb-related protein 305 [Prunus mume]	-	-	-	-
Unigene0015645	28	8	0.8833	0.2557	-1.78845	0.00120499	0.00677847	yes	PREDICTED: muscle M-line assembly protein unc-89-like [Pyrus x bretschneideri]	-	-	-	-
Unigene0050565	9	27	0.5144	1.5635	1.60382	0.00396468	0.0191373	yes	PREDICTED: mRNA turnover protein 4 homolog [Populus euphratica]	-	-	-	-
Unigene0003063	1076	504	30.1854	14.3263	-1.07518	4.61e-43	2.93e-41	yes	PREDICTED: monogalactosyldiacylglycerol synthase 2, chloroplastic [Gossypium raimondii]	ko01100//Metabolic pathways//Global and overview maps//Metabolism;ko00561//Glycerolipid metabolism//Lipid metabolism//Metabolism	-	GO:0005488//binding;GO:0016757//transferase activity, transferring glycosyl groups	GO:0006664//glycolipid metabolic process;GO:0030258//lipid modification
Unigene0041204	26	75	0.9885	2.8893	1.54741	1.18e-06	1.2e-05	yes	PREDICTED: monodehydroascorbate reductase, chloroplastic-like [Citrus sinensis]	-	-	-	-
Unigene0035270	57	119	3.5116	7.4285	1.08094	2.77e-06	2.65e-05	yes	PREDICTED: molybdenum cofactor sulfurase isoform X2 [Citrus sinensis]	-	GO:0044464	GO:0046914//transition metal ion binding;GO:0016846//carbon-sulfur lyase activity;GO:0043168//anion binding	GO:0009687//abscisic acid metabolic process;GO:0044743;GO:0009620//response to fungus;GO:0009756//carbohydrate mediated signaling;GO:0042040;GO:0009755//hormone-mediated signaling pathway;GO:0009617//response to bacterium;GO:0006605//protein targeting;GO:0043067//regulation of programmed cell death;GO:0000302//response to reactive oxygen species;GO:0009108//coenzyme biosynthetic process;GO:000697…
Unigene0001286	110	219	3.2363	6.5286	1.01243	1.26e-09	1.83e-08	yes	PREDICTED: MLO-like protein 4-like [Citrus sinensis]	-	GO:0031224//intrinsic component of membrane	GO:0005515//protein binding	GO:0006950//response to stress
Unigene0018299	20	55	1.1382	3.1715	1.47841	6.7e-05	0.000504037	yes	PREDICTED: MLO-like protein 12 [Populus euphratica]	-	GO:0031224//intrinsic component of membrane	GO:0005515//protein binding	GO:0006950//response to stress
Unigene0010468	42	91	3.0004	6.5871	1.13449	1.99e-05	0.000166873	yes	PREDICTED: MLO-like protein 11 [Tarenaya hassleriana]	-	-	-	-
Unigene0047939	241	483	13.2383	26.8833	1.02199	1.22e-19	3.63e-18	yes	PREDICTED: MLO-like protein 11 [Populus euphratica]	-	-	-	-
Unigene0027955	12	33	1.524	4.2467	1.47848	0.00248597	0.0128032	yes	PREDICTED: mitogen-activated protein kinase kinase kinase 2-like [Sesamum indicum]	-	-	GO:0004674//protein serine/threonine kinase activity;GO:0097159//organic cyclic compound binding;GO:1901363;GO:0036094//small molecule binding	GO:0006468//protein phosphorylation;GO:0035556//intracellular signal transduction
Unigene0005142	650	301	25.0318	11.7453	-1.09168	5.02e-28	2.17e-26	yes	PREDICTED: mitogen-activated protein kinase kinase kinase 2-like [Citrus sinensis]	-	-	GO:0036094//small molecule binding;GO:0004672//protein kinase activity;GO:1901363;GO:0097159//organic cyclic compound binding	GO:0006796//phosphate-containing compound metabolic process
Unigene0002942	766	1943	17.4517	44.8541	1.36187	1.24e-106	2.61e-104	yes	PREDICTED: mitogen-activated protein kinase homolog NTF6 [Prunus mume]	ko04626//Plant-pathogen interaction//Environmental adaptation//Organismal Systems;ko04650//Natural killer cell mediated cytotoxicity//Immune system//Organismal Systems	-	GO:0004702//receptor signaling protein serine/threonine kinase activity;GO:0032550	GO:0035556//intracellular signal transduction;GO:0006796//phosphate-containing compound metabolic process;GO:0006464//cellular protein modification process
Unigene0051192	3107	7126	128.495	298.614	1.21657	8.23e-257	7.09e-254	yes	PREDICTED: mitochondrial uncoupling protein 5-like [Citrus sinensis]	-	GO:0019866//organelle inner membrane;GO:0031224//intrinsic component of membrane;GO:0043231//intracellular membrane-bounded organelle	GO:0046943//carboxylic acid transmembrane transporter activity	GO:1902582;GO:0046942//carboxylic acid transport;GO:0006818//hydrogen transport;GO:0010243//response to organonitrogen compound
Unigene0052776	45	101	2.1413	4.8697	1.18535	3.19e-06	3.03e-05	yes	PREDICTED: mitochondrial translocator assembly and maintenance protein 41 homolog isoform X1 [Citrus sinensis]	-	-	-	-
Unigene0017325	5	21	0.3264	1.389	2.08933	0.00250938	0.0129039	yes	PREDICTED: mitochondrial outer membrane protein porin 2-like isoform X1 [Gossypium raimondii]	-	-	-	GO:0044765
Unigene0046697	12	29	0.8584	2.102	1.29204	0.0115913	0.0475369	yes	PREDICTED: mitochondrial import inner membrane translocase subunit TIM22-like [Gossypium raimondii]	-	GO:0031224//intrinsic component of membrane	-	-
Unigene0043064	91	201	3.1158	6.9734	1.16226	6.57e-11	1.09e-09	yes	PREDICTED: mitochondrial arginine transporter BAC1-like isoform X2 [Pyrus x bretschneideri]	-	GO:0043231//intracellular membrane-bounded organelle;GO:0031224//intrinsic component of membrane;GO:0019866//organelle inner membrane	GO:0008324//cation transmembrane transporter activity	GO:0098655;GO:0015822//ornithine transport;GO:0003333//amino acid transmembrane transport
Unigene0042181	18	69	0.6912	2.6848	1.95764	3.54e-08	4.44e-07	yes	PREDICTED: minor allergen Alt a 7 [Eucalyptus grandis]	-	GO:0016020//membrane	GO:0032553;GO:0003824//catalytic activity	GO:0044710;GO:0006355//regulation of transcription, DNA-templated
Unigene0050997	4	16	0.3005	1.2181	2.0192	0.0118586	0.048095	yes	PREDICTED: midasin-like isoform X6 [Citrus sinensis]	ko03008//Ribosome biogenesis in eukaryotes//Translation//Genetic Information Processing	-	GO:0017111//nucleoside-triphosphatase activity;GO:0032550	-
Unigene0037596	435	189	10.4373	4.595	-1.18361	6.09e-22	2e-20	yes	PREDICTED: microtubule-associated protein 70-5-like isoform X2 [Citrus sinensis]	-	GO:0015630//microtubule cytoskeleton	GO:0015631//tubulin binding	GO:0003002//regionalization;GO:0006996//organelle organization;GO:0045491//xylan metabolic process;GO:0042546//cell wall biogenesis
Unigene0024404	85	239	2.6228	7.4726	1.5105	2.76e-18	7.61e-17	yes	PREDICTED: methyltransferase-like protein 2-like isoform X3 [Citrus sinensis]	-	-	-	-
Unigene0023754	92	190	3.3305	6.9694	1.0653	3.29e-09	4.63e-08	yes	PREDICTED: methyltransferase-like protein 22-like isoform X2 [Citrus sinensis]	-	-	GO:0016741	GO:0008152//metabolic process
Unigene0016635	21	44	2.7994	5.9432	1.08612	0.00599839	0.0274395	yes	PREDICTED: metal transporter Nramp6-like [Populus euphratica]	-	-	-	GO:0051234//establishment of localization
Unigene0017326	3	15	0.2542	1.2879	2.34098	0.00756354	0.0332146	yes	PREDICTED: meiotic recombination protein DMC1 homolog [Citrus sinensis]	-	GO:0043231//intracellular membrane-bounded organelle	GO:0032550;GO:0003676//nucleic acid binding;GO:0042623//ATPase activity, coupled	GO:0009314//response to radiation;GO:0000280//nuclear division;GO:0006281//DNA repair;GO:0022402//cell cycle process;GO:0022607//cellular component assembly
Unigene0050529	6	48	0.3393	2.7504	3.01901	3.4e-09	4.77e-08	yes	PREDICTED: mediator-associated protein 1-like [Malus domestica]	-	-	-	-
Unigene0025064	36	74	1.1553	2.4063	1.05855	0.000385041	0.00246591	yes	PREDICTED: mechanosensitive ion channel protein 1, mitochondrial-like [Citrus sinensis]	-	-	-	-
Unigene0023220	6	100	0.3701	6.2496	4.07778	5.55e-23	1.92e-21	yes	PREDICTED: mavicyanin-like [Citrus sinensis]	-	GO:0016020//membrane	GO:0046914//transition metal ion binding	-
Unigene0013990	18	41	0.855	1.9733	1.20661	0.00384456	0.0187816	yes	PREDICTED: MATE efflux family protein 5-like isoform X1 [Citrus sinensis]	-	GO:0031224//intrinsic component of membrane	GO:0015291//secondary active transmembrane transporter activity	GO:0015893//drug transport;GO:0044763
Unigene0033615	2909	956	74.1354	24.6866	-1.58643	6.97e-204	3.77e-201	yes	PREDICTED: MATE efflux family protein 5 [Vitis vinifera]	-	GO:0031224//intrinsic component of membrane	GO:0015291//secondary active transmembrane transporter activity	GO:0015893//drug transport;GO:0044763
Unigene0005951	50	123	2.798	6.9744	1.31767	2.21e-08	2.84e-07	yes	PREDICTED: MATE efflux family protein 2, chloroplastic-like isoform X3 [Citrus sinensis]	-	GO:0016020//membrane;GO:0009536//plastid	GO:0022857//transmembrane transporter activity	GO:0044765;GO:0044763
Unigene0039632	8	30	0.3018	1.1468	1.92595	0.000477614	0.00298682	yes	PREDICTED: mannose-6-phosphate isomerase 1-like [Nicotiana sylvestris]	ko01100//Metabolic pathways//Global and overview maps//Metabolism;ko01110//Biosynthesis of secondary metabolites//Global and overview maps//Metabolism;ko00520//Amino sugar and nucleotide sugar metabolism//Carbohydrate metabolism//Metabolism;ko00051//Fructose and mannose metabolism//Carbohydrate metabolism//Metabolism	-	-	-
Unigene0040490	775	1548	94.6241	191.51	1.01714	5.72e-55	4.97e-53	yes	PREDICTED: major pollen allergen Ole e 6-like [Nicotiana sylvestris]	-	-	-	-
Unigene0034800	51	9	4.7899	0.8565	-2.48347	3.22e-08	4.07e-07	yes	PREDICTED: major allergen Pru ar 1-like [Pyrus x bretschneideri]	-	-	-	-
Unigene0033251	10	1	1.5941	0.1615	-3.30314	0.0117402	0.0478359	yes	PREDICTED: MADS-box protein CMB1-like isoform X1 [Malus domestica]	-	GO:0043231//intracellular membrane-bounded organelle	GO:0003676//nucleic acid binding;GO:0016628//oxidoreductase activity, acting on the CH-CH group of donors, NAD or NADP as acceptor;GO:0001071//nucleic acid binding transcription factor activity;GO:0005515//protein binding	GO:0044710;GO:0034645//cellular macromolecule biosynthetic process;GO:0010468//regulation of gene expression
Unigene0018056	1123	2438	28.3772	62.4229	1.13734	9.96e-102	1.97e-99	yes	PREDICTED: MACPF domain-containing protein NSL1-like [Citrus sinensis]	-	-	-	GO:0006865//amino acid transport;GO:0009696//salicylic acid metabolic process;GO:0015672//monovalent inorganic cation transport;GO:0010565//regulation of cellular ketone metabolic process;GO:0009620//response to fungus;GO:0015748;GO:0051049//regulation of transport;GO:0009755//hormone-mediated signaling pathway;GO:0016482//cytoplasmic transport;GO:0009617//response to bacterium;GO:0042743//hydrog…
Unigene0031603	11	0	0.447	0.001	-8.80413	0.00097925	0.00561631	yes	PREDICTED: MACPF domain-containing protein At4g24290-like [Citrus sinensis]	-	GO:0016020//membrane	-	GO:0006952//defense response;GO:0033554//cellular response to stress
Unigene0005147	30	74	1.7001	4.2491	1.32154	1.99e-05	0.000166594	yes	PREDICTED: lysosomal Pro-X carboxypeptidase [Vitis vinifera]	-	-	GO:0070011//peptidase activity, acting on L-amino acid peptides	GO:0019538//protein metabolic process
Unigene0008522	24	132	0.4733	2.6378	2.47851	2.27e-19	6.64e-18	yes	PREDICTED: lysosomal alpha-mannosidase-like isoform X1 [Citrus sinensis]	ko00511//Other glycan degradation//Glycan biosynthesis and metabolism//Metabolism	-	GO:0046914//transition metal ion binding;GO:0015923//mannosidase activity	GO:0019318//hexose metabolic process
Unigene0048001	24	8	1.0081	0.3405	-1.56591	0.00704452	0.0314519	yes	PREDICTED: lysM domain-containing GPI-anchored protein 1-like [Vitis vinifera]	-	-	-	-
Unigene0007556	409	854	9.2554	19.5817	1.08114	1.09e-35	5.85e-34	yes	PREDICTED: lysM domain receptor-like kinase 4 [Jatropha curcas]	-	GO:0031224//intrinsic component of membrane	GO:0032550;GO:0004713//protein tyrosine kinase activity	GO:0006952//defense response;GO:0006468//protein phosphorylation;GO:0044036//cell wall macromolecule metabolic process
Unigene0022454	16	37	0.9384	2.1988	1.22844	0.00554751	0.0256264	yes	PREDICTED: lysine histidine transporter-like 8 [Jatropha curcas]	-	-	-	-
Unigene0051493	7	22	0.5839	1.8596	1.6712	0.00817489	0.0350685	yes	PREDICTED: L-type lectin-domain containing receptor kinase IX.1-like [Jatropha curcas]	-	-	GO:0004713//protein tyrosine kinase activity;GO:0004674//protein serine/threonine kinase activity;GO:0032550	GO:0006468//protein phosphorylation;GO:0007049//cell cycle
Unigene0036337	27	151	0.5155	2.921	2.50242	3.64e-22	1.21e-20	yes	PREDICTED: LRR receptor-like serine/threonine-protein kinase GSO2-like isoform X2 [Citrus sinensis]	-	-	-	-
Unigene0043656	57	155	1.4644	4.0351	1.46229	5.35e-12	9.75e-11	yes	PREDICTED: LRR receptor-like serine/threonine-protein kinase GSO2-like [Citrus sinensis]	-	-	-	-
Unigene0044967	3	25	0.4899	4.1364	3.07782	2.78e-05	0.00022586	yes	PREDICTED: LRR receptor-like serine/threonine-protein kinase GSO2 [Brassica rapa]	-	-	GO:0016740//transferase activity	-
Unigene0020183	88	182	2.2883	4.7953	1.06734	6.48e-09	8.85e-08	yes	PREDICTED: LRR receptor-like serine/threonine-protein kinase GSO1-like [Citrus sinensis]	-	-	-	-
Unigene0025086	33	73	0.9375	2.1014	1.16446	0.000133481	0.000941407	yes	PREDICTED: LRR receptor-like serine/threonine-protein kinase GSO1-like [Citrus sinensis]	-	-	-	-
Unigene0036772	11	35	0.8162	2.6315	1.68889	0.000543253	0.00333676	yes	PREDICTED: LRR receptor-like serine/threonine-protein kinase GSO1 [Populus euphratica]	-	-	-	-
Unigene0043649	0	10	0.001	1.5121	10.5623	0.00195752	0.0103274	yes	PREDICTED: LRR receptor-like serine/threonine-protein kinase GSO1 [Jatropha curcas]	-	-	-	-
Unigene0006765	80	28	4.5867	1.6266	-1.4956	6.04e-07	6.41e-06	yes	PREDICTED: LRR receptor-like serine/threonine-protein kinase EFR-like [Citrus sinensis]	-	-	GO:0016772//transferase activity, transferring phosphorus-containing groups	-
Unigene0026568	184	569	3.8553	12.08	1.64771	3.86e-46	2.69e-44	yes	PREDICTED: low-temperature-induced 65 kDa protein-like [Citrus sinensis]	-	-	-	-
Unigene0004764	17	47	1.357	3.8015	1.48615	0.00023202	0.00155775	yes	PREDICTED: LOW QUALITY PROTEIN: zonadhesin-like [Pyrus x bretschneideri]	-	-	-	-
Unigene0015697	138	392	2.896	8.3353	1.52517	4.01e-29	1.81e-27	yes	PREDICTED: LOW QUALITY PROTEIN: subtilisin-like protease SBT3.5 [Vitis vinifera]	-	-	GO:0004175//endopeptidase activity	GO:0019538//protein metabolic process
Unigene0033969	3	19	0.3856	2.4743	2.68184	0.000860688	0.00503714	yes	PREDICTED: LOW QUALITY PROTEIN: salutaridine reductase-like [Citrus sinensis]	-	-	-	-
Unigene0012167	89	176	6.037	12.0965	1.00269	5.94e-08	7.26e-07	yes	PREDICTED: LOW QUALITY PROTEIN: protein SUPPRESSOR OF npr1-1, CONSTITUTIVE 1-like [Tarenaya hassleriana]	-	-	-	-
Unigene0026460	24	87	0.7758	2.8495	1.87695	1.56e-09	2.27e-08	yes	PREDICTED: LOW QUALITY PROTEIN: pinin [Jatropha curcas]	ko03013//RNA transport//Translation//Genetic Information Processing;ko03015//mRNA surveillance pathway//Translation//Genetic Information Processing	-	GO:0003677//DNA binding;GO:0001071//nucleic acid binding transcription factor activity	GO:0010468//regulation of gene expression
Unigene0000518	4	22	0.1657	0.9233	2.47823	0.000537698	0.00330919	yes	PREDICTED: LOW QUALITY PROTEIN: NADH-ubiquinone oxidoreductase chain 1 [Jatropha curcas]	ko01100//Metabolic pathways//Global and overview maps//Metabolism;ko00190//Oxidative phosphorylation//Energy metabolism//Metabolism	-	-	-
Unigene0021254	1	10	0.1492	1.5121	3.34123	0.0117402	0.0478359	yes	PREDICTED: LOW QUALITY PROTEIN: G-type lectin S-receptor-like serine/threonine-protein kinase RLK1 [Populus euphratica]	-	-	GO:0036094//small molecule binding;GO:0004672//protein kinase activity;GO:1901363;GO:0097159//organic cyclic compound binding	GO:0006796//phosphate-containing compound metabolic process
Unigene0027683	30	67	1.3114	2.9675	1.17814	0.000226573	0.00152492	yes	PREDICTED: LOW QUALITY PROTEIN: dynamin-2A-like [Eucalyptus grandis]	-	-	-	-
Unigene0016742	31	13	1.298	0.5516	-1.2346	0.00963779	0.0404965	yes	PREDICTED: LOW QUALITY PROTEIN: cytochrome P450 CYP736A12-like [Populus euphratica]	ko01100//Metabolic pathways//Global and overview maps//Metabolism;ko01110//Biosynthesis of secondary metabolites//Global and overview maps//Metabolism;ko00940//Phenylpropanoid biosynthesis//Biosynthesis of other secondary metabolites//Metabolism	-	GO:0016709//oxidoreductase activity, acting on paired donors, with incorporation or reduction of molecular oxygen, NAD(P)H as one donor, and incorporation of one atom of oxygen;GO:0046914//transition metal ion binding;GO:0046906//tetrapyrrole binding	GO:0044710
Unigene0051820	1	22	0.0392	0.8741	4.47887	5.78e-06	5.29e-05	yes	PREDICTED: LOW QUALITY PROTEIN: catalase-B-like, partial [Elaeis guineensis]	ko01100//Metabolic pathways//Global and overview maps//Metabolism;ko01110//Biosynthesis of secondary metabolites//Global and overview maps//Metabolism;ko00630//Glyoxylate and dicarboxylate metabolism//Carbohydrate metabolism//Metabolism;ko04146//Peroxisome//Transport and catabolism//Cellular Processes;ko00380//Tryptophan metabolism//Amino acid metabolism//Metabolism	-	-	-
Unigene0000681	97	32	3.0332	1.0139	-1.58093	1.42e-08	1.87e-07	yes	PREDICTED: LOW QUALITY PROTEIN: ammonium transporter 1 member 2-like [Citrus sinensis]	-	-	-	-
Unigene0018305	6317	12718	384.329	784.028	1.02856	2.35e-266	2.15e-263	yes	PREDICTED: LOW QUALITY PROTEIN: 36.4 kDa proline-rich protein-like [Sesamum indicum]	-	-	GO:0016787//hydrolase activity;GO:0005198//structural molecule activity	GO:0019538//protein metabolic process
Unigene0009542	25	60	1.084	2.636	1.28199	0.000192619	0.00131659	yes	PREDICTED: LOW QUALITY PROTEIN: 1-aminocyclopropane-1-carboxylate oxidase homolog 1 [Populus euphratica]	-	-	GO:0016705//oxidoreductase activity, acting on paired donors, with incorporation or reduction of molecular oxygen;GO:0043169//cation binding	GO:0044710
Unigene0042048	8	24	0.6211	1.8879	1.60388	0.00704452	0.0314519	yes	PREDICTED: LOW QUALITY PROTEIN: 1-aminocyclopropane-1-carboxylate oxidase homolog 1 [Populus euphratica]	-	-	GO:0016706//oxidoreductase activity, acting on paired donors, with incorporation or reduction of molecular oxygen, 2-oxoglutarate as one donor, and incorporation of one atom each of oxygen into both donors;GO:0043169//cation binding	GO:0051553
Unigene0016088	899	2031	31.3408	71.7432	1.1948	4.1e-90	6.77e-88	yes	PREDICTED: LOB domain-containing protein 41-like [Citrus sinensis]	-	-	-	-
Unigene0052635	22	83	1.6788	6.4177	1.93463	1.77e-09	2.56e-08	yes	PREDICTED: LOB domain-containing protein 2-like [Citrus sinensis]	-	-	-	-
Unigene0007365	406	192	33.9738	16.2795	-1.06137	1.7e-17	4.45e-16	yes	PREDICTED: LOB domain-containing protein 21-like [Jatropha curcas]	-	-	GO:0016874//ligase activity	-
Unigene0009517	347	107	20.5984	6.4359	-1.67832	2.46e-29	1.12e-27	yes	PREDICTED: LOB domain-containing protein 1-like [Citrus sinensis]	-	-	GO:0016884//carbon-nitrogen ligase activity, with glutamine as amido-N-donor	-
Unigene0052235	34	2	3.1766	0.1893	-4.06874	1.99e-08	2.57e-07	yes	PREDICTED: lipid phosphate phosphatase gamma, chloroplastic [Cucumis melo]	ko00510//N-Glycan biosynthesis//Glycan biosynthesis and metabolism//Metabolism	-	-	-
Unigene0011751	3111	8820	46.5801	133.81	1.5224	0	0	yes	PREDICTED: linoleate 13S-lipoxygenase 3-1, chloroplastic-like [Citrus sinensis]	ko01100//Metabolic pathways//Global and overview maps//Metabolism;ko00592//alpha-Linolenic acid metabolism//Lipid metabolism//Metabolism;ko00591//Linoleic acid metabolism//Lipid metabolism//Metabolism	-	GO:0043169//cation binding;GO:0016701//oxidoreductase activity, acting on single donors with incorporation of molecular oxygen	GO:0006633//fatty acid biosynthetic process
Unigene0049290	21	4	2.4579	0.4744	-2.37325	0.000916869	0.00532109	yes	PREDICTED: L-gulonolactone oxidase-like [Citrus sinensis]	-	-	-	-
Unigene0014045	32	14	0.9223	0.4088	-1.17384	0.0114445	0.047047	yes	PREDICTED: L-gulonolactone oxidase-like [Citrus sinensis]	-	-	GO:0016899//oxidoreductase activity, acting on the CH-OH group of donors, oxygen as acceptor;GO:0000166//nucleotide binding;GO:0016616//oxidoreductase activity, acting on the CH-OH group of donors, NAD or NADP as acceptor	GO:0044710
Unigene0037459	533	221	7.6849	3.2287	-1.25107	1.1e-28	4.88e-27	yes	PREDICTED: leucine-rich repeat receptor-like tyrosine-protein kinase At2g41820-like [Citrus sinensis]	-	GO:0031224//intrinsic component of membrane	GO:0032550;GO:0004713//protein tyrosine kinase activity	GO:0006468//protein phosphorylation;GO:0009725//response to hormone
Unigene0045026	57	9	4.4508	0.7121	-2.64391	1.25e-09	1.83e-08	yes	PREDICTED: leucine-rich repeat receptor-like protein kinase PXL1-like [Citrus sinensis]	-	GO:0031224//intrinsic component of membrane	GO:0032550;GO:0004672//protein kinase activity	GO:0048869//cellular developmental process;GO:0048437//floral organ development;GO:0009886//post-embryonic morphogenesis;GO:0044710;GO:0010065;GO:0006464//cellular protein modification process;GO:0009617//response to bacterium;GO:0006796//phosphate-containing compound metabolic process;GO:0050794//regulation of cellular process
Unigene0045028	15	3	2.7041	0.548	-2.3029	0.00756354	0.0332146	yes	PREDICTED: leucine-rich repeat receptor-like protein kinase PXL1-like [Citrus sinensis]	-	GO:0031224//intrinsic component of membrane	GO:0032550;GO:0004672//protein kinase activity	GO:0048869//cellular developmental process;GO:0048437//floral organ development;GO:0009886//post-embryonic morphogenesis;GO:0010065;GO:0006464//cellular protein modification process;GO:0009617//response to bacterium;GO:0006796//phosphate-containing compound metabolic process;GO:0050794//regulation of cellular process
Unigene0033543	22	5	2.0771	0.4783	-2.11858	0.00152433	0.0083301	yes	PREDICTED: leucine-rich repeat receptor-like protein kinase PXL1-like [Citrus sinensis]	-	-	GO:0016772//transferase activity, transferring phosphorus-containing groups	GO:0009987//cellular process;GO:0044767
Unigene0045027	55	13	4.69	1.1232	-2.06197	2.87e-07	3.19e-06	yes	PREDICTED: leucine-rich repeat receptor-like protein kinase PXL1-like [Citrus sinensis]	-	GO:0031224//intrinsic component of membrane	GO:0032550;GO:0004672//protein kinase activity	GO:0048869//cellular developmental process;GO:0048437//floral organ development;GO:0009886//post-embryonic morphogenesis;GO:0044710;GO:0010065;GO:0006464//cellular protein modification process;GO:0009617//response to bacterium;GO:0006796//phosphate-containing compound metabolic process;GO:0050794//regulation of cellular process
Unigene0037635	677	177	46.5683	12.3366	-1.9164	1.75e-65	1.87e-63	yes	PREDICTED: leucine-rich repeat extensin-like protein 5 [Populus euphratica]	-	-	-	-
Unigene0036602	10	34	0.9376	3.23	1.78449	0.000393673	0.0025122	yes	PREDICTED: leucine-rich repeat extensin-like protein 3 [Nicotiana sylvestris]	-	-	-	-
Unigene0016522	12	31	0.8109	2.1226	1.38824	0.00545034	0.0252427	yes	PREDICTED: LETM1 and EF-hand domain-containing protein 1, mitochondrial [Jatropha curcas]	-	-	-	-
Unigene0016037	564	218	26.2104	10.2653	-1.35236	6.14e-34	3.16e-32	yes	PREDICTED: L-ascorbate peroxidase 3, peroxisomal-like [Nicotiana sylvestris]	ko00480//Glutathione metabolism//Metabolism of other amino acids//Metabolism;ko00053//Ascorbate and aldarate metabolism//Carbohydrate metabolism//Metabolism	GO:0031224//intrinsic component of membrane;GO:0005778//peroxisomal membrane;GO:0009526//plastid envelope;GO:0005911//cell-cell junction	GO:0043169//cation binding;GO:0046906//tetrapyrrole binding;GO:0004601//peroxidase activity	GO:0044710;GO:0042743//hydrogen peroxide metabolic process;GO:0006950//response to stress
Unigene0025741	38	78	1.8082	3.7607	1.05645	0.000268904	0.00178072	yes	PREDICTED: L-ascorbate oxidase homolog [Tarenaya hassleriana]	-	-	GO:0046914//transition metal ion binding;GO:0016682//oxidoreductase activity, acting on diphenols and related substances as donors, oxygen as acceptor	GO:0044710
Unigene0019793	965	2075	26.0119	56.6741	1.12352	5.7e-87	8.95e-85	yes	PREDICTED: L-ascorbate oxidase homolog [Citrus sinensis]	-	-	GO:0046914//transition metal ion binding;GO:0016682//oxidoreductase activity, acting on diphenols and related substances as donors, oxygen as acceptor	GO:0044710
Unigene0014653	4751	2009	130.554	55.938	-1.22275	6.16e-193	3.05e-190	yes	PREDICTED: laccase-4-like [Populus euphratica]	-	GO:0005576//extracellular region	GO:0046914//transition metal ion binding;GO:0016682//oxidoreductase activity, acting on diphenols and related substances as donors, oxygen as acceptor	GO:0009808//lignin metabolic process
Unigene0036495	1200	545	31.7569	14.6142	-1.1197	1.87e-50	1.46e-48	yes	PREDICTED: laccase-4 [Gossypium raimondii]	-	GO:0005576//extracellular region	GO:0046914//transition metal ion binding;GO:0016682//oxidoreductase activity, acting on diphenols and related substances as donors, oxygen as acceptor	GO:0009808//lignin metabolic process
Unigene0050352	1740	815	50.8854	24.1503	-1.07521	1.11e-65	1.19e-63	yes	PREDICTED: laccase-22-like [Gossypium raimondii]	-	-	-	-
Unigene0007425	80	26	2.3256	0.7659	-1.60238	1.53e-07	1.77e-06	yes	PREDICTED: laccase-17-like isoform X1 [Citrus sinensis]	-	GO:0005576//extracellular region	GO:0046914//transition metal ion binding;GO:0016682//oxidoreductase activity, acting on diphenols and related substances as donors, oxygen as acceptor	GO:0009808//lignin metabolic process
Unigene0013569	25	53	0.6804	1.4615	1.10299	0.00207182	0.0108676	yes	PREDICTED: laccase-15-like [Eucalyptus grandis]	-	GO:0005576//extracellular region	GO:0046914//transition metal ion binding;GO:0016682//oxidoreductase activity, acting on diphenols and related substances as donors, oxygen as acceptor	GO:0009699//phenylpropanoid biosynthetic process;GO:0009808//lignin metabolic process
Unigene0035818	11	1	1.0515	0.0969	-3.43981	0.00636217	0.0288146	yes	PREDICTED: laccase-11 [Vitis vinifera]	-	GO:0005576//extracellular region;GO:0030312	GO:0046914//transition metal ion binding;GO:0016682//oxidoreductase activity, acting on diphenols and related substances as donors, oxygen as acceptor;GO:0052689//carboxylic ester hydrolase activity	GO:0071555//cell wall organization;GO:0009808//lignin metabolic process
Unigene0015630	34	90	2.0272	5.4374	1.42343	5.5e-07	5.87e-06	yes	PREDICTED: KH domain-containing protein At4g18375-like [Citrus sinensis]	-	-	-	-
Unigene0046994	15	42	2.6772	7.5955	1.50442	0.000468415	0.0029364	yes	PREDICTED: KH domain-containing protein At4g18375-like [Citrus sinensis]	-	-	GO:0003676//nucleic acid binding	-
Unigene0022809	10	35	1.0659	3.7802	1.82639	0.000250917	0.00167064	yes	PREDICTED: KH domain-containing protein At4g18375-like [Citrus sinensis]	-	-	-	-
Unigene0022816	9	37	0.7531	3.1372	2.05856	4.13e-05	0.000325793	yes	PREDICTED: KH domain-containing protein At4g18375 isoform X2 [Prunus mume]	-	-	-	-
Unigene0007531	27	54	4.649	9.4213	1.01901	0.00366367	0.0180247	yes	PREDICTED: KH domain-containing protein At4g18375 isoform X1 [Gossypium raimondii]	-	-	GO:0003676//nucleic acid binding	-
Unigene0007530	58	121	2.3713	5.0126	1.07988	2.33e-06	2.26e-05	yes	PREDICTED: KH domain-containing protein At4g18375 isoform X1 [Gossypium raimondii]	-	-	GO:0003676//nucleic acid binding	-
Unigene0047005	38	14	7.5609	2.8225	-1.42158	0.00121237	0.00681747	yes	PREDICTED: KH domain-containing protein At4g18375 [Vitis vinifera]	-	-	-	-
Unigene0027332	25	105	0.6593	2.8059	2.08946	5.35e-13	1.05e-11	yes	PREDICTED: isovaleryl-CoA dehydrogenase, mitochondrial isoform X1 [Elaeis guineensis]	ko01100//Metabolic pathways//Global and overview maps//Metabolism;ko00280//Valine, leucine and isoleucine degradation//Amino acid metabolism//Metabolism	GO:0005739//mitochondrion	GO:0003995//acyl-CoA dehydrogenase activity;GO:0000166//nucleotide binding	GO:0009081//branched-chain amino acid metabolic process;GO:0035337;GO:0009743//response to carbohydrate;GO:0009063//cellular amino acid catabolic process
Unigene0049456	2	22	0.1206	1.3441	3.47834	3.62e-05	0.000288619	yes	PREDICTED: isoprene synthase, chloroplastic-like isoform X2 [Jatropha curcas]	ko01110//Biosynthesis of secondary metabolites//Global and overview maps//Metabolism;ko00900//Terpenoid backbone biosynthesis//Metabolism of terpenoids and polyketides//Metabolism	-	-	-
Unigene0030073	4	18	0.2267	1.0336	2.18882	0.00436394	0.0207778	yes	PREDICTED: isoflavone reductase homolog [Malus domestica]	-	-	GO:0016616//oxidoreductase activity, acting on the CH-OH group of donors, NAD or NADP as acceptor	GO:0044710
Unigene0009311	0	13	0.001	0.878	9.77808	0.000245094	0.00163464	yes	PREDICTED: isocitrate dehydrogenase [NADP]-like [Fragaria vesca subsp. vesca]	ko01100//Metabolic pathways//Global and overview maps//Metabolism;ko01110//Biosynthesis of secondary metabolites//Global and overview maps//Metabolism;ko00020//Citrate cycle (TCA cycle)//Carbohydrate metabolism//Metabolism;ko04146//Peroxisome//Transport and catabolism//Cellular Processes;ko00480//Glutathione metabolism//Metabolism of other amino acids//Metabolism	-	-	-
Unigene0039630	8	33	0.3363	1.4056	2.06337	0.000113952	0.000820337	yes	PREDICTED: isocitrate dehydrogenase [NAD] catalytic subunit 5, mitochondrial [Cicer arietinum]	ko01100//Metabolic pathways//Global and overview maps//Metabolism;ko01110//Biosynthesis of secondary metabolites//Global and overview maps//Metabolism;ko00020//Citrate cycle (TCA cycle)//Carbohydrate metabolism//Metabolism	-	-	-
Unigene0037138	0	8	0.001	1.8934	10.8868	0.00782344	0.0338197	yes	PREDICTED: insulin-degrading enzyme-like isoform X2 [Citrus sinensis]	-	-	GO:0004175//endopeptidase activity;GO:0043169//cation binding	GO:0019538//protein metabolic process
Unigene0043697	1287	259	56.4411	11.509	-2.29398	1.96e-150	7.01e-148	yes	PREDICTED: inorganic pyrophosphatase 1-like [Citrus sinensis]	ko01100//Metabolic pathways//Global and overview maps//Metabolism;ko00750//Vitamin B6 metabolism//Metabolism of cofactors and vitamins//Metabolism	-	GO:0016791//phosphatase activity	GO:0006796//phosphate-containing compound metabolic process
Unigene0048410	44	13	3.3529	1.0038	-1.73994	4.82e-05	0.000375108	yes	PREDICTED: indole-3-pyruvate monooxygenase YUCCA6-like [Populus euphratica]	ko00380//Tryptophan metabolism//Amino acid metabolism//Metabolism	-	-	-
Unigene0028346	36	14	2.2833	0.8997	-1.3436	0.00263377	0.0134498	yes	PREDICTED: indole-3-pyruvate monooxygenase YUCCA6-like [Populus euphratica]	ko00380//Tryptophan metabolism//Amino acid metabolism//Metabolism	-	GO:0016709//oxidoreductase activity, acting on paired donors, with incorporation or reduction of molecular oxygen, NAD(P)H as one donor, and incorporation of one atom of oxygen;GO:0000166//nucleotide binding	GO:0044710
Unigene0030398	135	53	3.6481	1.4512	-1.3299	3.29e-09	4.63e-08	yes	PREDICTED: indole-3-acetic acid-amido synthetase GH3.6 [Jatropha curcas]	ko04075//Plant hormone signal transduction//Signal transduction//Environmental Information Processing	-	-	-
Unigene0002428	58	1	2.9257	0.0511	-5.83931	2.25e-16	5.56e-15	yes	PREDICTED: increased DNA methylation 1-like [Gossypium raimondii]	-	-	-	-
Unigene0040189	25	56	3.5343	8.0219	1.18252	0.000770539	0.00456641	yes	PREDICTED: importin subunit alpha-like [Citrus sinensis]	-	GO:0044424	-	GO:0015031//protein transport
Unigene0017128	21	45	0.5469	1.1874	1.11846	0.00433513	0.0207106	yes	PREDICTED: importin subunit alpha-1-like [Camelina sativa]	-	GO:0044444//cytoplasmic part	GO:0005488//binding	GO:0006865//amino acid transport;GO:0006858//extracellular transport;GO:0015672//monovalent inorganic cation transport;GO:0015748;GO:0051049//regulation of transport;GO:0016482//cytoplasmic transport;GO:0006605//protein targeting;GO:0043067//regulation of programmed cell death;GO:0061024//membrane organization;GO:0006006//glucose metabolic process;GO:0006498;GO:0009608//response to symbiont
Unigene0017112	25	63	1.4005	3.576	1.3524	6.5e-05	0.000491321	yes	PREDICTED: IAA-amino acid hydrolase ILR1-like 4 isoform X3 [Sesamum indicum]	-	-	GO:0003824//catalytic activity	-
Unigene0017260	32	9	2.9538	0.8418	-1.81102	0.00043649	0.00275296	yes	PREDICTED: hydroquinone glucosyltransferase-like [Citrus sinensis]	-	-	GO:0016758//transferase activity, transferring hexosyl groups	-
Unigene0005356	3492	1096	96.0561	30.5479	-1.6528	1.65e-253	1.37e-250	yes	PREDICTED: hydroquinone glucosyltransferase-like [Citrus sinensis]	-	-	-	-
Unigene0001554	190	81	8.0945	3.4966	-1.21099	9.09e-11	1.49e-09	yes	PREDICTED: homocysteine S-methyltransferase 1 [Vitis vinifera]	ko01100//Metabolic pathways//Global and overview maps//Metabolism;ko01110//Biosynthesis of secondary metabolites//Global and overview maps//Metabolism;ko00270//Cysteine and methionine metabolism//Amino acid metabolism//Metabolism	-	-	-
Unigene0049960	21	2	2.6236	0.2532	-3.3732	6.66e-05	0.000501999	yes	PREDICTED: homeobox protein OTX1-like [Malus domestica]	-	-	-	-
Unigene0020221	117	260	2.0441	4.6026	1.17098	9.93e-14	2.05e-12	yes	PREDICTED: histone-lysine N-methyltransferase SUVR2-like isoform X1 [Citrus sinensis]	-	GO:0043229//intracellular organelle	GO:0008168//methyltransferase activity	GO:0032259//methylation
Unigene0028593	67	32	1.8865	0.9129	-1.04718	0.000579873	0.00354065	yes	PREDICTED: histidine kinase 5-like [Populus euphratica]	-	GO:0016020//membrane;GO:0043231//intracellular membrane-bounded organelle	GO:0004871//signal transducer activity;GO:0004673//protein histidine kinase activity;GO:0032550	GO:0043479;GO:0010119//regulation of stomatal movement;GO:0010104//regulation of ethylene-activated signaling pathway;GO:0034614//cellular response to reactive oxygen species;GO:0010468//regulation of gene expression;GO:0009787//regulation of abscisic acid-activated signaling pathway;GO:0006468//protein phosphorylation;GO:0009409//response to cold;GO:0002237//response to molecule of bacterial ori…
Unigene0035197	0	9	0.001	0.9513	9.89376	0.00391328	0.0189403	yes	PREDICTED: high mobility group B protein 9-like isoform X2 [Citrus sinensis]	-	GO:0043231//intracellular membrane-bounded organelle	GO:0001071//nucleic acid binding transcription factor activity;GO:0003676//nucleic acid binding	GO:0051707//response to other organism;GO:0009755//hormone-mediated signaling pathway;GO:0042743//hydrogen peroxide metabolic process;GO:0006605//protein targeting;GO:0043067//regulation of programmed cell death;GO:0006355//regulation of transcription, DNA-templated;GO:0048869//cellular developmental process;GO:0009887//organ morphogenesis;GO:0009863//salicylic acid mediated signaling pathway;GO:…
Unigene0026733	48	97	3.7921	7.7649	1.03397	4.54e-05	0.000354854	yes	PREDICTED: high mobility group B protein 6-like [Fragaria vesca subsp. vesca]	-	GO:0044464	GO:0097159//organic cyclic compound binding	GO:0010468//regulation of gene expression
Unigene0001706	295	134	9.1081	4.1921	-1.11948	3.01e-14	6.42e-13	yes	PREDICTED: high affinity nitrate transporter 2.7-like [Citrus sinensis]	-	-	-	-
Unigene0023237	1460	446	58.2288	18.0236	-1.69185	1.35e-112	3e-110	yes	PREDICTED: hevamine-A-like [Gossypium raimondii]	ko01110//Biosynthesis of secondary metabolites//Global and overview maps//Metabolism;ko00520//Amino sugar and nucleotide sugar metabolism//Carbohydrate metabolism//Metabolism	-	GO:0004553//hydrolase activity, hydrolyzing O-glycosyl compounds	GO:0044238;GO:0006026;GO:0009620//response to fungus
Unigene0037931	48	98	2.2501	4.6549	1.04876	3.35e-05	0.000269111	yes	PREDICTED: heterodimeric geranylgeranyl pyrophosphate synthase large subunit 1, chloroplastic-like [Citrus sinensis]	ko01100//Metabolic pathways//Global and overview maps//Metabolism;ko01110//Biosynthesis of secondary metabolites//Global and overview maps//Metabolism;ko00900//Terpenoid backbone biosynthesis//Metabolism of terpenoids and polyketides//Metabolism	-	GO:0016628//oxidoreductase activity, acting on the CH-CH group of donors, NAD or NADP as acceptor	GO:0006720//isoprenoid metabolic process
Unigene0025975	38	12	2.7927	0.8936	-1.64396	0.000311016	0.00203011	yes	PREDICTED: hepatoma-derived growth factor-related protein 2 [Eucalyptus grandis]	-	-	-	-
Unigene0020718	0	11	0.001	2.2177	11.1148	0.00097925	0.00561631	yes	PREDICTED: heparan-alpha-glucosaminide N-acetyltransferase isoform X5 [Vitis vinifera]	-	-	GO:0003824//catalytic activity	-
Unigene0020517	52	23	4.9531	2.2198	-1.1579	0.0011026	0.00625098	yes	PREDICTED: heavy metal-associated isoprenylated plant protein 26 [Vitis vinifera]	-	-	GO:0043169//cation binding	GO:0006812//cation transport
Unigene0046716	3	20	0.6917	4.6725	2.75598	0.000491667	0.00305663	yes	PREDICTED: heat shock factor-binding protein 1-like [Nelumbo nucifera]	-	-	-	-
Unigene0006803	8	0	0.336	0.001	-8.39232	0.00782344	0.0338197	yes	PREDICTED: heat shock cognate 70 kDa protein 2-like isoform X2 [Gossypium raimondii]	ko04141//Protein processing in endoplasmic reticulum//Folding, sorting and degradation//Genetic Information Processing;ko03040//Spliceosome//Transcription//Genetic Information Processing;ko04144//Endocytosis//Transport and catabolism//Cellular Processes	-	GO:0032550	-
Unigene0031960	8	35	0.2474	1.0968	2.14838	4.27e-05	0.000335112	yes	PREDICTED: heat shock 70 kDa protein 14-like [Phoenix dactylifera]	-	-	-	-
Unigene0038965	83	244	1.8155	5.408	1.57473	1.02e-19	3.03e-18	yes	PREDICTED: G-type lectin S-receptor-like serine/threonine-protein kinase SD3-1-like [Citrus sinensis]	-	GO:0016020//membrane	GO:0032550;GO:0004672//protein kinase activity	GO:0008037//cell recognition;GO:0006468//protein phosphorylation;GO:0007275//multicellular organismal development;GO:0003006//developmental process involved in reproduction
Unigene0020655	23	61	1.3744	3.6935	1.42619	4.23e-05	0.000332121	yes	PREDICTED: G-type lectin S-receptor-like serine/threonine-protein kinase SD2-5-like, partial [Citrus sinensis]	-	-	GO:0004672//protein kinase activity;GO:0032550	GO:0006464//cellular protein modification process;GO:0008037//cell recognition
Unigene0026692	67	206	1.7397	5.4198	1.6394	6.67e-18	1.79e-16	yes	PREDICTED: G-type lectin S-receptor-like serine/threonine-protein kinase SD2-5-like isoform X1 [Citrus sinensis]	-	-	GO:0004672//protein kinase activity;GO:0032550	GO:0006796//phosphate-containing compound metabolic process;GO:0006464//cellular protein modification process
Unigene0042537	83	218	2.3044	6.1327	1.41213	2.31e-15	5.32e-14	yes	PREDICTED: G-type lectin S-receptor-like serine/threonine-protein kinase SD2-5-like [Citrus sinensis]	-	-	GO:0004674//protein serine/threonine kinase activity;GO:0097159//organic cyclic compound binding;GO:1901363;GO:0036094//small molecule binding	GO:0006468//protein phosphorylation;GO:0035556//intracellular signal transduction
Unigene0037942	2	18	0.3379	3.0812	3.18882	0.000404902	0.00257011	yes	PREDICTED: G-type lectin S-receptor-like serine/threonine-protein kinase SD1-1 [Pyrus x bretschneideri]	-	-	GO:0036094//small molecule binding;GO:0004672//protein kinase activity;GO:1901363;GO:0097159//organic cyclic compound binding	GO:0006796//phosphate-containing compound metabolic process
Unigene0038259	14	49	1.1327	4.017	1.82635	1.15e-05	0.000100048	yes	PREDICTED: G-type lectin S-receptor-like serine/threonine-protein kinase SD1-1 [Populus euphratica]	-	-	GO:0004672//protein kinase activity;GO:0032550	GO:0006796//phosphate-containing compound metabolic process;GO:0006464//cellular protein modification process;GO:0008037//cell recognition;GO:0010646//regulation of cell communication
Unigene0025200	4	19	0.4496	2.1637	2.26679	0.00261354	0.0133612	yes	PREDICTED: G-type lectin S-receptor-like serine/threonine-protein kinase SD1-1 [Jatropha curcas]	-	-	GO:0004672//protein kinase activity;GO:0032550	GO:0006796//phosphate-containing compound metabolic process;GO:0006464//cellular protein modification process;GO:0008037//cell recognition
Unigene0028882	9	33	0.7048	2.6186	1.89351	0.000275406	0.00181989	yes	PREDICTED: G-type lectin S-receptor-like serine/threonine-protein kinase RLK1-like [Citrus sinensis]	-	-	GO:0036094//small molecule binding;GO:0004672//protein kinase activity;GO:1901363;GO:0097159//organic cyclic compound binding	GO:0044237//cellular metabolic process
Unigene0012860	2	32	0.1346	2.1828	4.01943	7.09e-08	8.58e-07	yes	PREDICTED: G-type lectin S-receptor-like serine/threonine-protein kinase RLK1-like [Citrus sinensis]	-	-	GO:0036094//small molecule binding;GO:0004672//protein kinase activity;GO:1901363;GO:0097159//organic cyclic compound binding	GO:0006796//phosphate-containing compound metabolic process;GO:0006464//cellular protein modification process
Unigene0006809	0	14	0.001	2.0161	10.9774	0.000122627	0.000872259	yes	PREDICTED: G-type lectin S-receptor-like serine/threonine-protein kinase RLK1-like [Citrus sinensis]	-	-	GO:0004713//protein tyrosine kinase activity;GO:0032550	GO:0006468//protein phosphorylation
Unigene0052806	0	15	0.001	2.855	11.4793	6.14e-05	0.000466381	yes	PREDICTED: G-type lectin S-receptor-like serine/threonine-protein kinase RLK1-like [Citrus sinensis]	-	-	GO:0004672//protein kinase activity;GO:0032550	GO:0006796//phosphate-containing compound metabolic process;GO:0006464//cellular protein modification process;GO:0008037//cell recognition
Unigene0024207	4	19	0.2627	1.2644	2.26696	0.00261354	0.0133612	yes	PREDICTED: G-type lectin S-receptor-like serine/threonine-protein kinase RLK1 isoform X1 [Vitis vinifera]	-	-	-	-
Unigene0038643	1	16	0.1557	2.5245	4.01916	0.000276113	0.00182172	yes	PREDICTED: G-type lectin S-receptor-like serine/threonine-protein kinase RLK1 [Sesamum indicum]	-	-	GO:0004713//protein tyrosine kinase activity;GO:0032550	GO:0006468//protein phosphorylation
Unigene0024205	10	36	0.5715	2.0847	1.86701	0.00015904	0.00110459	yes	PREDICTED: G-type lectin S-receptor-like serine/threonine-protein kinase RLK1 [Prunus mume]	-	-	-	-
Unigene0024204	35	73	1.1087	2.343	1.07949	0.00033793	0.00218859	yes	PREDICTED: G-type lectin S-receptor-like serine/threonine-protein kinase RLK1 [Populus euphratica]	-	-	-	-
Unigene0013638	33	88	2.1055	5.6891	1.43404	6.39e-07	6.76e-06	yes	PREDICTED: G-type lectin S-receptor-like serine/threonine-protein kinase RLK1 [Populus euphratica]	-	-	GO:0032550;GO:0016857//racemase and epimerase activity, acting on carbohydrates and derivatives;GO:0004713//protein tyrosine kinase activity	GO:0008037//cell recognition;GO:0006468//protein phosphorylation
Unigene0012861	0	14	0.001	2.1347	11.0598	0.000122627	0.000872259	yes	PREDICTED: G-type lectin S-receptor-like serine/threonine-protein kinase RLK1 [Jatropha curcas]	-	-	GO:0004672//protein kinase activity;GO:0097159//organic cyclic compound binding;GO:1901363;GO:0036094//small molecule binding	GO:0071704;GO:0044699;GO:0006796//phosphate-containing compound metabolic process
Unigene0001146	5	23	0.8665	4.0387	2.22062	0.00091941	0.00532919	yes	PREDICTED: G-type lectin S-receptor-like serine/threonine-protein kinase RKS1 isoform X5 [Populus euphratica]	-	-	GO:0004672//protein kinase activity;GO:0032550	GO:0006796//phosphate-containing compound metabolic process;GO:0006464//cellular protein modification process;GO:0008037//cell recognition
Unigene0029967	31	87	1.2578	3.5769	1.50781	2.68e-07	3e-06	yes	PREDICTED: G-type lectin S-receptor-like serine/threonine-protein kinase CES101 isoform X6 [Populus euphratica]	-	-	GO:0016301//kinase activity	-
Unigene0049737	550	1733	9.9019	31.6136	1.67477	3.21e-131	8.89e-129	yes	PREDICTED: G-type lectin S-receptor-like serine/threonine-protein kinase CES101 isoform X6 [Populus euphratica]	-	-	-	-
Unigene0049734	19	56	1.9743	5.8962	1.57844	2.32e-05	0.000191942	yes	PREDICTED: G-type lectin S-receptor-like serine/threonine-protein kinase CES101 [Vitis vinifera]	-	-	-	-
Unigene0048311	51	237	1.2522	5.8962	2.23532	4.04e-30	1.89e-28	yes	PREDICTED: G-type lectin S-receptor-like serine/threonine-protein kinase B120-like, partial [Citrus sinensis]	-	-	-	-
Unigene0041731	299	853	5.2596	15.2038	1.53141	1.32e-60	1.3e-58	yes	PREDICTED: G-type lectin S-receptor-like serine/threonine-protein kinase B120-like isoform X1 [Citrus sinensis]	-	-	GO:0004672//protein kinase activity;GO:0032550	GO:0006796//phosphate-containing compound metabolic process;GO:0006464//cellular protein modification process;GO:0008037//cell recognition
Unigene0036437	33	9	3.0886	0.8535	-1.85549	0.000275406	0.00181989	yes	PREDICTED: G-type lectin S-receptor-like serine/threonine-protein kinase At5g35370-like [Citrus sinensis]	-	GO:0016020//membrane	GO:0032550;GO:0004672//protein kinase activity	GO:0008037//cell recognition;GO:0006468//protein phosphorylation
Unigene0036500	3	19	0.2625	1.6845	2.68193	0.000860688	0.00503714	yes	PREDICTED: G-type lectin S-receptor-like serine/threonine-protein kinase At5g35370 [Vitis vinifera]	-	GO:0016020//membrane	GO:0036094//small molecule binding;GO:0004672//protein kinase activity;GO:1901363;GO:0097159//organic cyclic compound binding	GO:0006796//phosphate-containing compound metabolic process
Unigene0037130	34	78	1.0601	2.4642	1.21692	4.1e-05	0.000323602	yes	PREDICTED: G-type lectin S-receptor-like serine/threonine-protein kinase At4g27290-like [Citrus sinensis]	-	-	GO:0036094//small molecule binding;GO:0004672//protein kinase activity;GO:1901363;GO:0097159//organic cyclic compound binding	GO:0006796//phosphate-containing compound metabolic process
Unigene0042615	0	19	0.001	2.2731	11.1504	3.85e-06	3.61e-05	yes	PREDICTED: G-type lectin S-receptor-like serine/threonine-protein kinase At4g27290 [Eucalyptus grandis]	-	-	GO:0016301//kinase activity	GO:0009987//cellular process
Unigene0032797	0	8	0.001	0.7613	9.57232	0.00782344	0.0338197	yes	PREDICTED: G-type lectin S-receptor-like serine/threonine-protein kinase At4g03230-like isoform X2 [Citrus sinensis]	-	-	GO:0001871;GO:0004672//protein kinase activity;GO:0032550	GO:0006468//protein phosphorylation;GO:0008037//cell recognition
Unigene0021631	24	48	2.9303	5.9383	1.019	0.00640312	0.0289832	yes	PREDICTED: G-type lectin S-receptor-like serine/threonine-protein kinase At4g03230 isoform X6 [Tarenaya hassleriana]	-	-	GO:0001871;GO:0004672//protein kinase activity;GO:0032550	GO:0006796//phosphate-containing compound metabolic process;GO:0006464//cellular protein modification process;GO:0008037//cell recognition
Unigene0020650	3	15	0.51	2.5839	2.34098	0.00756354	0.0332146	yes	PREDICTED: G-type lectin S-receptor-like serine/threonine-protein kinase At2g19130 [Pyrus x bretschneideri]	-	-	GO:0004672//protein kinase activity;GO:0032550	GO:0006796//phosphate-containing compound metabolic process;GO:0006464//cellular protein modification process;GO:0008037//cell recognition
Unigene0034488	19	59	1.2108	3.8098	1.65375	6.67e-06	6.05e-05	yes	PREDICTED: G-type lectin S-receptor-like serine/threonine-protein kinase At2g19130 [Malus domestica]	-	GO:0031224//intrinsic component of membrane	GO:0005515//protein binding;GO:0004672//protein kinase activity;GO:0032550	GO:0006796//phosphate-containing compound metabolic process;GO:0006464//cellular protein modification process;GO:0008037//cell recognition
Unigene0002622	67	178	1.5663	4.2164	1.42865	4.32e-13	8.54e-12	yes	PREDICTED: G-type lectin S-receptor-like serine/threonine-protein kinase At1g67520-like isoform X1 [Citrus sinensis]	-	-	-	-
Unigene0049736	17	40	0.9115	2.173	1.25337	0.00324435	0.0162189	yes	PREDICTED: G-type lectin S-receptor-like serine/threonine-protein kinase At1g67520 [Gossypium raimondii]	-	-	-	-
Unigene0042970	17	46	0.9644	2.6441	1.45507	0.000343835	0.00222251	yes	PREDICTED: G-type lectin S-receptor-like serine/threonine-protein kinase At1g11410, partial [Pyrus x bretschneideri]	-	-	GO:0032550;GO:0004672//protein kinase activity;GO:0004553//hydrolase activity, hydrolyzing O-glycosyl compounds	GO:0006026;GO:0006464//cellular protein modification process;GO:0010646//regulation of cell communication;GO:0006796//phosphate-containing compound metabolic process
Unigene0005835	52	400	2.6454	20.6191	2.96242	1.99e-67	2.22e-65	yes	PREDICTED: G-type lectin S-receptor-like serine/threonine-protein kinase At1g11410 isoform X2 [Pyrus x bretschneideri]	-	-	-	-
Unigene0001150	18	57	1.7025	5.4626	1.68193	7.52e-06	6.77e-05	yes	PREDICTED: G-type lectin S-receptor-like serine/threonine-protein kinase At1g11410 [Pyrus x bretschneideri]	-	-	GO:0004672//protein kinase activity;GO:0032550	GO:0006796//phosphate-containing compound metabolic process;GO:0006464//cellular protein modification process;GO:0008037//cell recognition
Unigene0015119	244	561	4.9131	11.4459	1.22013	2.42e-29	1.1e-27	yes	PREDICTED: growth-regulating factor 9 isoform X1 [Vitis vinifera]	-	-	-	GO:0034645//cellular macromolecule biosynthetic process;GO:0010467//gene expression
Unigene0026106	31	75	1.1283	2.766	1.29365	2.41e-05	0.000198683	yes	PREDICTED: growth-regulating factor 4-like [Jatropha curcas]	-	GO:0043231//intracellular membrane-bounded organelle	GO:0032550;GO:0016817//hydrolase activity, acting on acid anhydrides	GO:0010468//regulation of gene expression
Unigene0035807	33	173	1.3894	7.3802	2.4092	4.06e-24	1.48e-22	yes	PREDICTED: growth-regulating factor 12-like [Citrus sinensis]	-	GO:0043231//intracellular membrane-bounded organelle	GO:0032550;GO:0016817//hydrolase activity, acting on acid anhydrides	GO:0010468//regulation of gene expression;GO:0097659
Unigene0020418	42	99	3.27	7.8102	1.25607	1.35e-06	1.36e-05	yes	PREDICTED: granule-bound starch synthase 2, chloroplastic/amyloplastic-like [Nelumbo nucifera]	-	-	-	-
Unigene0015441	29	69	2.058	4.9617	1.26959	6.84e-05	0.000513528	yes	PREDICTED: GPI-anchored protein LORELEI-like [Brassica rapa]	-	GO:0031224//intrinsic component of membrane;GO:0042995//cell projection	-	-
Unigene0038307	55	136	2.576	6.4543	1.32513	3.46e-09	4.85e-08	yes	PREDICTED: GPI-anchored protein LORELEI [Gossypium raimondii]	-	-	-	-
Unigene0026305	1178	491	79.1058	33.4091	-1.24354	1.37e-58	1.31e-56	yes	PREDICTED: glycine-rich cell wall structural protein 2-like isoform X2 [Populus euphratica]	-	-	-	-
Unigene0006421	728	292	49.2565	20.0187	-1.29897	2.52e-40	1.52e-38	yes	PREDICTED: glycine, alanine and asparagine-rich protein-like [Prunus mume]	-	-	-	-
Unigene0013488	5133	1220	193.106	46.5056	-2.05392	0	0	yes	PREDICTED: glycerophosphodiester phosphodiesterase GDPD1, chloroplastic-like isoform X1 [Populus euphratica]	-	-	GO:0042578//phosphoric ester hydrolase activity	GO:0044238
Unigene0017906	157	395	4.7544	12.1204	1.3501	1.31e-24	4.91e-23	yes	PREDICTED: glycerophosphodiester phosphodiesterase GDE1-like [Citrus sinensis]	-	-	GO:0008081//phosphoric diester hydrolase activity	GO:0019400
Unigene0012110	109	253	9.4447	22.2128	1.23381	1.85e-14	4.01e-13	yes	PREDICTED: glutathione S-transferase-like [Eucalyptus grandis]	ko00480//Glutathione metabolism//Metabolism of other amino acids//Metabolism	-	-	-
Unigene0008800	574	1601	46.6512	131.845	1.49886	7.32e-104	1.49e-101	yes	PREDICTED: glutaredoxin-C9-like [Populus euphratica]	-	-	-	GO:0044699
Unigene0000505	10	40	0.7309	2.9624	2.01902	2.44e-05	0.000200926	yes	PREDICTED: glutamine--fructose-6-phosphate aminotransferase [isomerizing] 2-like isoform X2 [Eucalyptus grandis]	-	-	-	-
Unigene0021048	30	12	3.9992	1.6209	-1.30292	0.00798014	0.0344085	yes	PREDICTED: glutamate--tRNA ligase, chloroplastic/mitochondrial-like [Citrus sinensis]	ko01100//Metabolic pathways//Global and overview maps//Metabolism;ko01110//Biosynthesis of secondary metabolites//Global and overview maps//Metabolism;ko00970//Aminoacyl-tRNA biosynthesis//Translation//Genetic Information Processing;ko00860//Porphyrin and chlorophyll metabolism//Metabolism of cofactors and vitamins//Metabolism	GO:0009532//plastid stroma	GO:0032550;GO:0003723//RNA binding;GO:0004812//aminoacyl-tRNA ligase activity	GO:0009657//plastid organization;GO:0006418//tRNA aminoacylation for protein translation;GO:0003006//developmental process involved in reproduction
Unigene0030438	2	14	0.1123	0.7963	2.82595	0.00419502	0.0201011	yes	PREDICTED: glutamate receptor 2.9-like isoform X1 [Citrus sinensis]	-	-	-	GO:0044763;GO:0006810//transport
Unigene0012362	12	30	1.0621	2.6903	1.34085	0.00798014	0.0344085	yes	PREDICTED: glutamate receptor 2.8-like [Malus domestica]	-	-	GO:0046872//metal ion binding	-
Unigene0003814	70	176	1.2166	3.0995	1.34918	5.41e-12	9.85e-11	yes	PREDICTED: glutamate receptor 2.7-like [Populus euphratica]	-	GO:0016020//membrane	-	GO:0044699;GO:0006810//transport
Unigene0004352	27	57	1.0094	2.1592	1.097	0.00143682	0.00792356	yes	PREDICTED: glutamate receptor 1.3-like [Citrus sinensis]	-	-	-	-
Unigene0010404	22	6	2.0272	0.5602	-1.85547	0.00374236	0.0183578	yes	PREDICTED: glucuronoxylan 4-O-methyltransferase 1-like [Citrus sinensis]	-	-	-	-
Unigene0042563	516	252	18.3702	9.0904	-1.01495	2.6e-20	7.93e-19	yes	PREDICTED: glucuronoxylan 4-O-methyltransferase 1-like [Citrus sinensis]	-	GO:0031224//intrinsic component of membrane;GO:0031090//organelle membrane;GO:0043231//intracellular membrane-bounded organelle	GO:0008757//S-adenosylmethionine-dependent methyltransferase activity	GO:0045491//xylan metabolic process
Unigene0033704	9	33	0.579	2.1513	1.89357	0.000275406	0.00181989	yes	PREDICTED: glucose-induced degradation protein 4 homolog isoform X3 [Gossypium raimondii]	-	-	-	GO:0046474//glycerophospholipid biosynthetic process
Unigene0051635	6	28	0.3061	1.4474	2.24139	0.000197437	0.0013446	yes	PREDICTED: glucose-6-phosphate 1-dehydrogenase, cytoplasmic isoform 2-like [Tarenaya hassleriana]	ko01100//Metabolic pathways//Global and overview maps//Metabolism;ko01110//Biosynthesis of secondary metabolites//Global and overview maps//Metabolism;ko00030//Pentose phosphate pathway//Carbohydrate metabolism//Metabolism;ko00480//Glutathione metabolism//Metabolism of other amino acids//Metabolism	-	-	-
Unigene0049320	269	88	30.2961	10.0424	-1.59303	1.27e-21	4.11e-20	yes	PREDICTED: glucan endo-1,3-beta-glucosidase 7-like [Citrus sinensis]	-	-	-	-
Unigene0001995	20	99	0.7395	3.7089	2.32637	6.45e-14	1.35e-12	yes	PREDICTED: glucan endo-1,3-beta-glucosidase 7-like [Citrus sinensis]	-	-	-	-
Unigene0005850	12	30	1.2027	3.0467	1.34097	0.00798014	0.0344085	yes	PREDICTED: glucan endo-1,3-beta-glucosidase 6-like [Phoenix dactylifera]	-	-	-	-
Unigene0006596	0	14	0.001	1.6749	10.7099	0.000122627	0.000872259	yes	PREDICTED: glucan endo-1,3-beta-glucosidase 6-like [Phoenix dactylifera]	-	-	-	-
Unigene0052535	8	37	0.526	2.4652	2.22857	1.57e-05	0.000133564	yes	PREDICTED: glucan 1,3-beta-glucosidase A [Vitis vinifera]	-	-	-	-
Unigene0051894	523	236	38.3834	17.5499	-1.12902	3.58e-24	1.32e-22	yes	PREDICTED: gibberellin-regulated protein 9-like isoform X1 [Citrus sinensis]	-	-	-	-
Unigene0006680	34	128	4.2478	16.2037	1.93154	3.93e-14	8.34e-13	yes	PREDICTED: gibberellin-regulated protein 2 [Populus euphratica]	-	-	-	GO:0010476//gibberellin mediated signaling pathway
Unigene0006423	213	74	20.2527	7.1295	-1.50624	4.17e-16	1.01e-14	yes	PREDICTED: gibberellin-regulated protein 14-like [Prunus mume]	-	-	-	-
Unigene0006425	183	90	26.861	13.3855	-1.00484	4.76e-08	5.88e-07	yes	PREDICTED: gibberellin-regulated protein 14-like [Prunus mume]	-	-	-	-
Unigene0014096	46	18	3.6076	1.4304	-1.33462	0.000629585	0.00381118	yes	PREDICTED: gibberellin 2-beta-dioxygenase 2-like [Citrus sinensis]	-	-	GO:0045543;GO:0046914//transition metal ion binding	GO:0051553;GO:0009685//gibberellin metabolic process
Unigene0020858	33	4	1.5257	0.1874	-3.02528	1.11e-06	1.13e-05	yes	PREDICTED: gibberellic acid methyltransferase 2 [Vitis vinifera]	-	-	GO:0008168//methyltransferase activity	GO:0008152//metabolic process
Unigene0002156	1745	600	81.7306	28.4748	-1.52119	3.88e-113	8.77e-111	yes	PREDICTED: germin-like protein subfamily 2 member 4 [Populus euphratica]	-	-	GO:0016209//antioxidant activity;GO:0046914//transition metal ion binding;GO:0003824//catalytic activity	GO:0006801//superoxide metabolic process;GO:0044710
Unigene0047145	18	52	1.4096	4.1262	1.54953	6.02e-05	0.000459243	yes	PREDICTED: germacrene-D synthase-like [Citrus sinensis]	-	-	GO:0046872//metal ion binding;GO:0016838//carbon-oxygen lyase activity, acting on phosphates	-
Unigene0003245	6667	1004	193.081	29.4621	-2.71227	0	0	yes	PREDICTED: geraniol 8-hydroxylase-like isoform X1 [Vitis vinifera]	-	-	GO:0046872//metal ion binding;GO:0016491//oxidoreductase activity	-
Unigene0023668	29	12	3.8659	1.6209	-1.25401	0.0115913	0.0475369	yes	PREDICTED: geraniol 8-hydroxylase-like [Fragaria vesca subsp. vesca]	-	-	-	-
Unigene0012217	8	27	0.6663	2.2786	1.7739	0.00189492	0.0101025	yes	PREDICTED: general transcription factor 3C polypeptide 2 isoform X2 [Solanum lycopersicum]	-	-	-	-
Unigene0046774	522	1142	23.625	52.3708	1.14845	5e-51	3.97e-49	yes	PREDICTED: GEM-like protein 5 [Eucalyptus grandis]	-	-	-	GO:0009408//response to heat
Unigene0044538	3	16	0.5133	2.7737	2.43394	0.00444281	0.0210628	yes	PREDICTED: GDSL esterase/lipase CPRD49-like [Fragaria vesca subsp. vesca]	-	-	-	-
Unigene0014129	108	53	4.4055	2.1906	-1.00798	2.54e-05	0.000208538	yes	PREDICTED: GDSL esterase/lipase At5g45960-like [Citrus sinensis]	-	-	GO:0016635;GO:0016787//hydrolase activity	GO:0006629//lipid metabolic process
Unigene0042259	6	22	0.4884	1.8145	1.89344	0.00374236	0.0183578	yes	PREDICTED: GDSL esterase/lipase At5g37690-like [Citrus sinensis]	-	-	GO:0016635;GO:0016787//hydrolase activity	GO:0016119//carotene metabolic process
Unigene0028253	98	26	5.8562	1.5743	-1.89525	9.03e-11	1.48e-09	yes	PREDICTED: GDSL esterase/lipase At4g16230-like [Citrus sinensis]	-	-	GO:0016787//hydrolase activity;GO:0005488//binding	GO:0006629//lipid metabolic process
Unigene0048191	13	31	0.6275	1.5161	1.27268	0.00963779	0.0404965	yes	PREDICTED: GDSL esterase/lipase At2g23540-like [Jatropha curcas]	-	-	-	-
Unigene0022965	4	19	0.6592	3.1726	2.26688	0.00261354	0.0133612	yes	PREDICTED: GDSL esterase/lipase At1g71250 isoform X2 [Gossypium raimondii]	-	-	GO:0016788//hydrolase activity, acting on ester bonds	-
Unigene0031700	1	31	0.1912	6.0052	4.97306	1.57e-08	2.05e-07	yes	PREDICTED: GDSL esterase/lipase 6 [Vitis vinifera]	-	-	GO:0016788//hydrolase activity, acting on ester bonds	GO:0006629//lipid metabolic process
Unigene0031697	0	16	0.001	1.1025	10.1066	3.07e-05	0.000247948	yes	PREDICTED: GDSL esterase/lipase 6 [Jatropha curcas]	-	-	GO:0016788//hydrolase activity, acting on ester bonds	GO:0006629//lipid metabolic process
Unigene0018994	106	46	4.4558	1.9593	-1.18535	1.93e-06	1.89e-05	yes	PREDICTED: GDSL esterase/lipase 5-like [Citrus sinensis]	-	-	GO:0016788//hydrolase activity, acting on ester bonds	GO:0046942//carboxylic acid transport;GO:0006812//cation transport;GO:0006629//lipid metabolic process
Unigene0025036	56	25	4.0765	1.844	-1.14449	0.000770539	0.00456641	yes	PREDICTED: GDSL esterase/lipase 2-like isoform X1 [Citrus sinensis]	-	-	GO:0016788//hydrolase activity, acting on ester bonds	GO:0044238
Unigene0049682	742	1514	31.5862	65.304	1.04788	1.22e-56	1.11e-54	yes	PREDICTED: GATA transcription factor 5-like [Citrus sinensis]	-	-	-	-
Unigene0025893	371	115	15.1912	4.7713	-1.67078	4.41e-31	2.14e-29	yes	PREDICTED: GATA transcription factor 12-like [Citrus sinensis]	-	GO:0043231//intracellular membrane-bounded organelle	GO:0046914//transition metal ion binding;GO:0001071//nucleic acid binding transcription factor activity;GO:0003677//DNA binding	GO:0006355//regulation of transcription, DNA-templated
Unigene0002426	74	27	4.9384	1.8258	-1.43551	3.36e-06	3.18e-05	yes	PREDICTED: gamma-interferon-inducible lysosomal thiol reductase-like [Citrus sinensis]	-	-	-	-
Unigene0013747	65	30	3.0875	1.4439	-1.09647	0.000438108	0.00276202	yes	PREDICTED: gamma-interferon-inducible lysosomal thiol reductase-like [Citrus sinensis]	-	-	-	-
Unigene0038297	148	334	4.5695	10.4489	1.19324	1.06e-17	2.82e-16	yes	PREDICTED: galactoside 2-alpha-L-fucosyltransferase-like [Citrus sinensis]	-	-	GO:0031127//alpha-(1,2)-fucosyltransferase activity	GO:0044085;GO:0070085//glycosylation
Unigene0034618	0	8	0.001	1.4965	10.5474	0.00782344	0.0338197	yes	PREDICTED: galactose oxidase-like [Citrus sinensis]	-	-	-	-
Unigene0016208	11	0	1.1819	0.001	-10.2069	0.00097925	0.00561631	yes	PREDICTED: galactinol synthase 2-like [Fragaria vesca subsp. vesca]	-	-	GO:0016740//transferase activity	GO:0008152//metabolic process
Unigene0019870	415	1015	20.586	51.0166	1.3093	2.49e-56	2.23e-54	yes	PREDICTED: galactinol synthase 2-like [Citrus sinensis]	-	GO:0044424	GO:0043169//cation binding;GO:0035250//UDP-galactosyltransferase activity	GO:0006950//response to stress;GO:0019318//hexose metabolic process
Unigene0019875	26	73	2.7228	7.746	1.50836	2.62e-06	2.53e-05	yes	PREDICTED: galactinol synthase 2 [Nicotiana sylvestris]	-	-	GO:0035251//UDP-glucosyltransferase activity	-
Unigene0043004	8	24	0.8003	2.4328	1.604	0.00704452	0.0314519	yes	PREDICTED: GABA transporter 1-like isoform X3 [Populus euphratica]	-	GO:0031224//intrinsic component of membrane	-	-
Unigene0010360	167	82	4.26	2.1195	-1.00713	1.87e-07	2.14e-06	yes	PREDICTED: fructokinase-like 2, chloroplastic [Jatropha curcas]	-	GO:0009295//nucleoid	GO:0016301//kinase activity	GO:0044763;GO:0006351//transcription, DNA-templated;GO:0016310//phosphorylation;GO:0034660//ncRNA metabolic process;GO:0044711;GO:0009657//plastid organization
Unigene0031511	12	35	0.6163	1.8214	1.56334	0.00110289	0.00625098	yes	PREDICTED: formate dehydrogenase, mitochondrial [Tarenaya hassleriana]	-	-	GO:0016614//oxidoreductase activity, acting on CH-OH group of donors;GO:0000166//nucleotide binding	GO:0044710
Unigene0038863	63	11	5.6597	1.0013	-2.49885	5.69e-10	8.6e-09	yes	PREDICTED: flowering-promoting factor 1-like protein 3-like [Citrus sinensis]	-	-	-	-
Unigene0042542	213	471	4.7639	10.6739	1.16387	2e-23	7.07e-22	yes	PREDICTED: flocculation protein FLO11-like isoform X2 [Citrus sinensis]	-	-	-	-
Unigene0004259	36	91	1.3338	3.4162	1.35685	8.52e-07	8.85e-06	yes	PREDICTED: flavonoid 3'-monooxygenase-like [Sesamum indicum]	-	-	-	-
Unigene0002295	9	0	1.4831	0.001	-10.5344	0.00391328	0.0189403	yes	PREDICTED: flavonoid 3'-monooxygenase-like [Citrus sinensis]	-	-	-	-
Unigene0044814	1	10	0.1526	1.5464	3.34109	0.0117402	0.0478359	yes	PREDICTED: flavanone 7-O-glucoside 2''-O-beta-L-rhamnosyltransferase-like [Citrus sinensis]	-	-	GO:0016757//transferase activity, transferring glycosyl groups	-
Unigene0021394	23	52	1.0925	2.5027	1.19585	0.0011026	0.00625098	yes	PREDICTED: filamin A-interacting protein 1-like [Citrus sinensis]	-	-	-	-
Unigene0019966	97	225	2.5395	5.9687	1.23287	4.73e-13	9.33e-12	yes	PREDICTED: FHA domain-containing protein DDL-like isoform X1 [Citrus sinensis]	-	-	-	-
Unigene0032096	2	14	0.4009	2.8436	2.8264	0.00419502	0.0201011	yes	PREDICTED: feruloyl CoA ortho-hydroxylase 1-like [Populus euphratica]	-	-	GO:0016705//oxidoreductase activity, acting on paired donors, with incorporation or reduction of molecular oxygen;GO:0043169//cation binding	GO:0044710
Unigene0032099	12	56	0.9651	4.5634	2.24136	6.51e-08	7.92e-07	yes	PREDICTED: feruloyl CoA ortho-hydroxylase 1-like [Citrus sinensis]	-	-	GO:0016705//oxidoreductase activity, acting on paired donors, with incorporation or reduction of molecular oxygen;GO:0043169//cation binding	GO:0044710
Unigene0044298	152	440	3.5799	10.5003	1.55244	3.61e-33	1.83e-31	yes	PREDICTED: ferredoxin--nitrite reductase, chloroplastic-like [Citrus sinensis]	ko00910//Nitrogen metabolism//Energy metabolism//Metabolism	-	-	-
Unigene0009304	4	22	0.2948	1.6427	2.47826	0.000537698	0.00330919	yes	PREDICTED: F-box/LRR-repeat protein At4g14103-like isoform X2 [Citrus sinensis]	-	-	-	-
Unigene0009303	0	10	0.001	1.6801	10.7143	0.00195752	0.0103274	yes	PREDICTED: F-box/LRR-repeat protein At4g14103-like isoform X2 [Citrus sinensis]	-	-	-	-
Unigene0049186	25	65	0.8023	2.1136	1.39749	3.09e-05	0.000249158	yes	PREDICTED: F-box/LRR-repeat protein At4g14103 [Malus domestica]	-	-	-	-
Unigene0042295	333	138	10.3407	4.3422	-1.25184	9.8e-19	2.77e-17	yes	PREDICTED: F-box/LRR-repeat protein At3g03030-like [Citrus sinensis]	-	-	-	-
Unigene0040067	36	83	1.5216	3.5547	1.22414	2.07e-05	0.000173354	yes	PREDICTED: F-box/LRR-repeat MAX2 homolog A-like [Citrus sinensis]	-	GO:0044424	-	GO:0009987//cellular process;GO:0065008;GO:0048731;GO:0050789//regulation of biological process;GO:0009628//response to abiotic stimulus;GO:0042221//response to chemical;GO:0009653//anatomical structure morphogenesis;GO:0006950//response to stress
Unigene0016061	4145	1686	136.529	56.27	-1.27876	4.62e-188	2.15e-185	yes	PREDICTED: F-box/kelch-repeat protein SKIP20-like [Citrus sinensis]	-	-	-	-
Unigene0026497	0	12	0.001	1.4108	10.4623	0.000489894	0.00304886	yes	PREDICTED: F-box/kelch-repeat protein At3g06240-like [Prunus mume]	-	-	-	-
Unigene0012119	24	68	2.9504	8.4703	1.5215	5.18e-06	4.78e-05	yes	PREDICTED: F-box protein CPR30-like [Sesamum indicum]	-	-	-	-
Unigene0040022	30	11	3.0409	1.1298	-1.42843	0.0043629	0.0207778	yes	PREDICTED: F-box protein CPR30-like [Gossypium raimondii]	-	-	-	-
Unigene0042165	10	1	1.7614	0.1785	-3.30273	0.0117402	0.0478359	yes	PREDICTED: F-box protein CPR30-like [Citrus sinensis]	-	-	-	-
Unigene0000669	24	65	2.3921	6.5644	1.45639	1.68e-05	0.000142453	yes	PREDICTED: F-box protein At5g46170-like isoform X1 [Citrus sinensis]	-	-	-	-
Unigene0016652	118	258	4.0326	8.9339	1.14758	3.03e-13	6.07e-12	yes	PREDICTED: F-box protein At5g46170 [Vitis vinifera]	-	-	-	-
Unigene0000667	12	31	1.4106	3.6925	1.38829	0.00545034	0.0252427	yes	PREDICTED: F-box protein At5g46170 [Vitis vinifera]	-	-	-	-
Unigene0009340	235	516	10.0196	22.2922	1.15371	4.88e-25	1.86e-23	yes	PREDICTED: F-box protein At2g27310-like [Citrus sinensis]	-	-	-	-
Unigene0022786	326	1277	15.637	62.065	1.98882	3.51e-126	9.08e-124	yes	PREDICTED: F-box protein At1g61340-like [Citrus sinensis]	-	-	-	-
Unigene0004419	10	30	1.0117	3.0754	1.60399	0.00224347	0.0116811	yes	PREDICTED: fatty-acid-binding protein 1-like [Jatropha curcas]	-	-	GO:0016853//isomerase activity	-
Unigene0038919	727	1654	19.6954	45.4032	1.20494	2.2e-76	2.85e-74	yes	PREDICTED: fatty acyl-CoA reductase 2-like isoform X1 [Citrus sinensis]	-	-	GO:0016620//oxidoreductase activity, acting on the aldehyde or oxo group of donors, NAD or NADP as acceptor;GO:0016627//oxidoreductase activity, acting on the CH-CH group of donors	GO:0010208//pollen wall assembly;GO:0044710;GO:0044238
Unigene0007129	20	413	0.7514	15.7213	4.387	1.55e-96	2.88e-94	yes	PREDICTED: fasciclin-like arabinogalactan protein 21-like [Citrus sinensis]	-	-	-	-
Unigene0039165	0	28	0.001	2.1081	11.0417	7.59e-09	1.03e-07	yes	PREDICTED: fasciclin-like arabinogalactan protein 19 [Populus euphratica]	-	-	-	-
Unigene0031224	3228	687	175.167	37.7742	-2.21325	0	0	yes	PREDICTED: fasciclin-like arabinogalactan protein 13-like [Citrus sinensis]	-	GO:0016020//membrane	-	-
Unigene0014839	218	88	9.4447	3.8631	-1.28975	2.57e-13	5.17e-12	yes	PREDICTED: fasciclin-like arabinogalactan protein 12-like [Citrus sinensis]	-	GO:0016020//membrane	-	-
Unigene0018329	1571	674	92.541	40.2289	-1.20186	9.86e-72	1.2e-69	yes	PREDICTED: fasciclin-like arabinogalactan protein 11-like [Citrus sinensis]	-	-	-	-
Unigene0021118	40	251	2.7305	17.3609	2.6686	7.62e-39	4.42e-37	yes	PREDICTED: FAS1 domain-containing protein SELMODRAFT_448915-like [Citrus sinensis]	-	-	-	-
Unigene0000256	54	114	1.5244	3.2609	1.09703	3.41e-06	3.22e-05	yes	PREDICTED: fanconi-associated nuclease 1 homolog isoform X1 [Citrus sinensis]	-	-	-	-
Unigene0016536	1250	2864	17.8502	41.4408	1.21511	4.06e-130	1.08e-127	yes	PREDICTED: extra-large guanine nucleotide-binding protein 1-like [Populus euphratica]	-	-	GO:0043167//ion binding;GO:0017076//purine nucleotide binding	GO:0001101//response to acid;GO:0009725//response to hormone;GO:0009743//response to carbohydrate;GO:0071310//cellular response to organic substance;GO:0051179//localization;GO:0007165//signal transduction;GO:0045087//innate immune response
Unigene0034572	185	45	12.285	3.0279	-2.02051	6.22e-21	1.96e-19	yes	PREDICTED: extracellular ribonuclease LE-like [Citrus sinensis]	-	-	-	-
Unigene0040200	13	35	0.9082	2.4775	1.4478	0.00211339	0.0110632	yes	PREDICTED: exportin-1 [Eucalyptus grandis]	ko03013//RNA transport//Translation//Genetic Information Processing;ko03008//Ribosome biogenesis in eukaryotes//Translation//Genetic Information Processing	-	-	-
Unigene0005117	837	1956	26.861	63.6044	1.24361	5.65e-93	9.92e-91	yes	PREDICTED: expansin-like A1-like [Citrus sinensis]	-	-	-	GO:0000003//reproduction
Unigene0028616	66	25	5.8703	2.2531	-1.38152	2.12e-05	0.000176521	yes	PREDICTED: expansin-A6-like [Cicer arietinum]	-	-	-	-
Unigene0052858	805	365	36.0987	16.5848	-1.12209	2.24e-35	1.2e-33	yes	PREDICTED: expansin-A1 isoform X1 [Jatropha curcas]	-	GO:0030312	-	GO:0071555//cell wall organization
Unigene0041480	99	223	3.9396	8.9918	1.19056	2.52e-12	4.74e-11	yes	PREDICTED: exosome component 10-like isoform X3 [Gossypium raimondii]	ko03018//RNA degradation//Folding, sorting and degradation//Genetic Information Processing	GO:0000178//exosome (RNase complex)	GO:0004527//exonuclease activity;GO:0036094//small molecule binding;GO:0097159//organic cyclic compound binding	GO:0010467//gene expression;GO:0090304
Unigene0016969	805	1955	29.4995	72.5916	1.29911	1.43e-99	2.77e-97	yes	PREDICTED: exopolygalacturonase clone GBGE184, partial [Populus euphratica]	ko01100//Metabolic pathways//Global and overview maps//Metabolism;ko00500//Starch and sucrose metabolism//Carbohydrate metabolism//Metabolism;ko00040//Pentose and glucuronate interconversions//Carbohydrate metabolism//Metabolism	-	GO:0016798//hydrolase activity, acting on glycosyl bonds	-
Unigene0001896	56	136	2.2301	5.4878	1.29912	6e-09	8.22e-08	yes	PREDICTED: exopolygalacturonase [Vitis vinifera]	ko01100//Metabolic pathways//Global and overview maps//Metabolism;ko00500//Starch and sucrose metabolism//Carbohydrate metabolism//Metabolism;ko00040//Pentose and glucuronate interconversions//Carbohydrate metabolism//Metabolism	-	-	-
Unigene0011199	1	12	0.2175	2.6446	3.60396	0.0034275	0.0169668	yes	PREDICTED: exocyst complex component SEC6 [Populus euphratica]	-	GO:0043234//protein complex	-	GO:0016192//vesicle-mediated transport
Unigene0043242	31	77	1.3176	3.316	1.33153	1.18e-05	0.000102295	yes	PREDICTED: exocyst complex component EXO84B-like [Populus euphratica]	-	-	-	-
Unigene0007907	14	2	1.9637	0.2843	-2.78809	0.00419502	0.0201011	yes	PREDICTED: exocyst complex component EXO70B1-like [Camelina sativa]	-	GO:0043234//protein complex;GO:0042995//cell projection	-	GO:0009664//plant-type cell wall organization;GO:0000904//cell morphogenesis involved in differentiation;GO:0016192//vesicle-mediated transport
Unigene0052483	17	67	1.1649	4.6519	1.99761	3.72e-08	4.66e-07	yes	PREDICTED: eukaryotic translation initiation factor 5A-2 [Sesamum indicum]	-	-	-	-
Unigene0027445	1	12	0.1926	2.3413	3.60363	0.0034275	0.0169668	yes	PREDICTED: eukaryotic translation initiation factor 3 subunit B-like [Prunus mume]	ko03013//RNA transport//Translation//Genetic Information Processing	GO:0032991//macromolecular complex;GO:0044444//cytoplasmic part	GO:0003676//nucleic acid binding	GO:0006412//translation
Unigene0048634	6	35	0.5616	3.3192	2.56322	4.97e-06	4.6e-05	yes	PREDICTED: eukaryotic translation initiation factor 2 subunit gamma-like [Gossypium raimondii]	ko03013//RNA transport//Translation//Genetic Information Processing	-	GO:0017111//nucleoside-triphosphatase activity;GO:0008135//translation factor activity, nucleic acid binding;GO:0032550	GO:0006412//translation
Unigene0022305	383	167	21.9356	9.6914	-1.1785	1.49e-19	4.4e-18	yes	PREDICTED: ethylene-responsive transcription factor WIN1-like [Citrus sinensis]	-	-	-	-
Unigene0001779	249	114	9.3938	4.3578	-1.10811	3.77e-12	6.99e-11	yes	PREDICTED: ethylene-responsive transcription factor ERF113 [Nelumbo nucifera]	-	-	-	-
Unigene0034933	1469	4865	46.1237	154.777	1.74661	0	0	yes	PREDICTED: ethylene-responsive transcription factor ERF109-like [Jatropha curcas]	-	-	-	-
Unigene0009992	754	2468	27.8013	92.206	1.72971	2.14e-187	9.66e-185	yes	PREDICTED: ethylene-responsive transcription factor ERF027 [Jatropha curcas]	-	GO:0043231//intracellular membrane-bounded organelle	GO:0003676//nucleic acid binding;GO:0001071//nucleic acid binding transcription factor activity	GO:0034645//cellular macromolecule biosynthetic process;GO:0010468//regulation of gene expression;GO:0050794//regulation of cellular process
Unigene0022104	36	213	2.8652	17.1771	2.58378	1.16e-31	5.72e-30	yes	PREDICTED: ethylene-responsive transcription factor ERF023-like [Citrus sinensis]	-	-	-	GO:0050789//regulation of biological process;GO:0034645//cellular macromolecule biosynthetic process;GO:0010467//gene expression
Unigene0050968	14	57	0.9094	3.7518	2.0446	2.79e-07	3.11e-06	yes	PREDICTED: ethylene-responsive transcription factor ERF022-like [Populus euphratica]	-	-	-	GO:0034645//cellular macromolecule biosynthetic process;GO:0050794//regulation of cellular process;GO:0010467//gene expression
Unigene0013041	15	72	1.4137	6.8759	2.28207	4.62e-10	7.04e-09	yes	PREDICTED: ethylene-responsive transcription factor ERF019-like [Citrus sinensis]	-	GO:0043231//intracellular membrane-bounded organelle	GO:0003676//nucleic acid binding;GO:0001071//nucleic acid binding transcription factor activity	GO:0010468//regulation of gene expression;GO:0034645//cellular macromolecule biosynthetic process
Unigene0020459	103	255	4.9361	12.3825	1.32686	3.76e-16	9.15e-15	yes	PREDICTED: ethylene-responsive transcription factor ERF017 [Populus euphratica]	-	-	-	-
Unigene0049371	39	122	1.9151	6.0704	1.66437	2.93e-11	5.02e-10	yes	PREDICTED: ethylene-responsive transcription factor ERF014-like [Citrus sinensis]	-	-	-	-
Unigene0000160	42	84	2.6957	5.463	1.01903	0.000240459	0.00160814	yes	PREDICTED: ethylene-responsive transcription factor 1B [Gossypium raimondii]	ko04075//Plant hormone signal transduction//Signal transduction//Environmental Information Processing	-	-	-
Unigene0022742	40	95	1.7442	4.1975	1.26696	1.88e-06	1.85e-05	yes	PREDICTED: EPIDERMAL PATTERNING FACTOR-like protein 2-like [Citrus sinensis]	-	-	-	GO:0009791//post-embryonic development
Unigene0002463	98	39	4.4466	1.793	-1.31033	7.62e-07	7.98e-06	yes	PREDICTED: ENTH domain-containing protein C794.11c-like [Citrus sinensis]	-	-	-	-
Unigene0016280	38	18	0.9735	0.4672	-1.05914	0.0105615	0.0439332	yes	PREDICTED: enolase-phosphatase E1-like [Citrus sinensis]	-	-	-	-
Unigene0042040	213	458	5.1731	11.2708	1.12349	1.13e-21	3.67e-20	yes	PREDICTED: enolase-phosphatase E1-like [Citrus sinensis]	-	-	-	-
Unigene0014590	17	55	1.0937	3.5855	1.71296	8.44e-06	7.54e-05	yes	PREDICTED: endoglucanase 9-like [Populus euphratica]	-	-	GO:0004553//hydrolase activity, hydrolyzing O-glycosyl compounds	GO:0030243//cellulose metabolic process
Unigene0051082	100	49	3.215	1.5962	-1.01018	5.14e-05	0.000397541	yes	PREDICTED: endoglucanase 8-like [Jatropha curcas]	-	-	GO:0004553//hydrolase activity, hydrolyzing O-glycosyl compounds	GO:0030243//cellulose metabolic process
Unigene0042986	530	1054	27.9968	56.4148	1.01081	9.64e-39	5.56e-37	yes	PREDICTED: endochitinase PR4-like [Citrus sinensis]	ko01110//Biosynthesis of secondary metabolites//Global and overview maps//Metabolism;ko00520//Amino sugar and nucleotide sugar metabolism//Carbohydrate metabolism//Metabolism	-	GO:0004553//hydrolase activity, hydrolyzing O-glycosyl compounds;GO:0097367//carbohydrate derivative binding	GO:0044036//cell wall macromolecule metabolic process;GO:0044238;GO:0006026
Unigene0039853	270	664	9.7545	24.307	1.31723	2.01e-38	1.15e-36	yes	PREDICTED: EID1-like F-box protein 3-like [Citrus sinensis]	-	GO:0043231//intracellular membrane-bounded organelle	-	GO:0009642//response to light intensity;GO:0044267//cellular protein metabolic process;GO:0009845//seed germination;GO:0000302//response to reactive oxygen species;GO:0001101//response to acid;GO:0006970//response to osmotic stress;GO:0009755//hormone-mediated signaling pathway;GO:0003006//developmental process involved in reproduction
Unigene0014104	50	114	3.1527	7.2835	1.20804	5.02e-07	5.39e-06	yes	PREDICTED: ecotropic viral integration site 5 protein homolog isoform X2 [Citrus sinensis]	-	-	-	-
Unigene0013470	20	41	0.8368	1.7382	1.05464	0.00996464	0.0416929	yes	PREDICTED: E3 ubiquitin-protein ligase SGR9, amyloplastic [Gossypium raimondii]	-	GO:0009536//plastid	GO:0046914//transition metal ion binding;GO:0019787//small conjugating protein ligase activity	GO:0032446//protein modification by small protein conjugation;GO:0009606//tropism
Unigene0015676	16	37	1.1889	2.7857	1.22841	0.00554751	0.0256264	yes	PREDICTED: E3 ubiquitin-protein ligase RING1-like [Fragaria vesca subsp. vesca]	-	-	GO:0003824//catalytic activity;GO:0046914//transition metal ion binding	-
Unigene0015675	2	13	0.2459	1.6193	2.71923	0.0074061	0.0326681	yes	PREDICTED: E3 ubiquitin-protein ligase RING1-like [Cucumis melo]	-	-	GO:0046872//metal ion binding	-
Unigene0016169	494	139	41.1453	11.7308	-1.81043	2.59e-45	1.76e-43	yes	PREDICTED: E3 ubiquitin-protein ligase RHA1B-like [Jatropha curcas]	-	-	GO:0046914//transition metal ion binding	-
Unigene0010603	750	2725	25.7948	94.964	1.8803	1.35e-229	8.38e-227	yes	PREDICTED: E3 ubiquitin-protein ligase PUB22-like [Citrus sinensis]	-	-	GO:0019787//small conjugating protein ligase activity	GO:0032446//protein modification by small protein conjugation
Unigene0041845	35	70	3.4627	7.0173	1.01902	0.000847353	0.00497035	yes	PREDICTED: E3 ubiquitin-protein ligase ORTHRUS 2-like [Gossypium raimondii]	-	-	GO:0005488//binding	GO:0044763;GO:0010468//regulation of gene expression;GO:0043412//macromolecule modification;GO:0006259//DNA metabolic process;GO:0034645//cellular macromolecule biosynthetic process;GO:0006325//chromatin organization
Unigene0025032	32	0	2.5356	0.001	-11.3081	4.77e-10	7.26e-09	yes	PREDICTED: E3 ubiquitin-protein ligase MBR2-like [Nelumbo nucifera]	-	-	GO:0046872//metal ion binding	-
Unigene0018652	59	151	2.0266	5.2555	1.37477	8.3e-11	1.36e-09	yes	PREDICTED: E3 ubiquitin-protein ligase HERC2-like [Vitis vinifera]	-	-	-	-
Unigene0018332	177	87	11.0568	5.5067	-1.00567	7.94e-08	9.51e-07	yes	PREDICTED: E3 ubiquitin ligase BIG BROTHER-related-like [Populus euphratica]	-	-	GO:0046914//transition metal ion binding	-
Unigene0015876	127	300	5.5334	13.2444	1.25914	1.98e-17	5.16e-16	yes	PREDICTED: E3 ubiquitin ligase BIG BROTHER-like isoform X1 [Citrus sinensis]	-	-	GO:0044390//small protein conjugating enzyme binding;GO:0046914//transition metal ion binding;GO:0019787//small conjugating protein ligase activity	GO:0044707;GO:0045926//negative regulation of growth;GO:0016567//protein ubiquitination;GO:0003006//developmental process involved in reproduction
Unigene0044406	64	175	2.0381	5.6467	1.47018	2.07e-13	4.19e-12	yes	PREDICTED: E2F transcription factor-like E2FF-like [Citrus sinensis]	-	-	-	-
Unigene0014008	92	296	4.4972	14.6611	1.70489	2.47e-26	9.98e-25	yes	PREDICTED: dynein light chain 1, cytoplasmic-like [Jatropha curcas]	-	GO:0043234//protein complex	-	GO:0044763
Unigene0013232	25	58	0.4342	1.0208	1.23327	0.000388827	0.00248571	yes	PREDICTED: dynamin-like protein ARC5-like isoform X1 [Citrus sinensis]	-	GO:0009527//plastid outer membrane;GO:0042579//microbody	GO:0017111//nucleoside-triphosphatase activity;GO:0032550;GO:0005515//protein binding	GO:0007031//peroxisome organization;GO:0009658//chloroplast organization
Unigene0008005	13	33	0.6963	1.791	1.36298	0.00457933	0.0216188	yes	PREDICTED: dynamin-2B-like isoform X3 [Citrus sinensis]	-	-	-	-
Unigene0042449	185	410	18.9306	42.5107	1.16711	1.04e-20	3.23e-19	yes	PREDICTED: dynamin-2B-like isoform X2 [Citrus sinensis]	-	-	GO:0017111//nucleoside-triphosphatase activity;GO:0032550	-
Unigene0016444	323	1155	5.1277	18.5791	1.8573	6.92e-105	1.43e-102	yes	PREDICTED: dynamin-2B-like isoform X2 [Citrus sinensis]	-	-	GO:0017111//nucleoside-triphosphatase activity;GO:0032550	-
Unigene0011094	6	31	1.3156	6.8876	2.38828	4.19e-05	0.000329564	yes	PREDICTED: dynamin-2B-like isoform X1 [Citrus sinensis]	-	-	-	-
Unigene0008004	14	51	0.8211	3.0307	1.88402	4.63e-06	4.29e-05	yes	PREDICTED: dynamin-2A-like [Setaria italica]	-	-	-	-
Unigene0011088	53	109	10.7851	22.4748	1.05927	1.03e-05	9.01e-05	yes	PREDICTED: dynamin-2A-like [Jatropha curcas]	-	-	GO:0017111//nucleoside-triphosphatase activity;GO:0032550	-
Unigene0023079	406	1098	9.149	25.0709	1.45433	9.08e-71	1.08e-68	yes	PREDICTED: dynamin-2A [Vitis vinifera]	-	-	GO:0017111//nucleoside-triphosphatase activity;GO:0032550	-
Unigene0023078	36	127	3.2233	11.522	1.83778	3.33e-13	6.65e-12	yes	PREDICTED: dynamin-2A [Vitis vinifera]	-	-	GO:0017111//nucleoside-triphosphatase activity;GO:0032550	-
Unigene0046125	88	186	2.2374	4.7917	1.09871	1.89e-09	2.72e-08	yes	PREDICTED: DUF21 domain-containing protein At4g14240 [Vitis vinifera]	-	GO:0031224//intrinsic component of membrane	-	-
Unigene0026133	6	20	0.5216	1.7616	1.75587	0.00939996	0.0396331	yes	PREDICTED: DUF21 domain-containing protein At4g14240 [Prunus mume]	-	-	-	-
Unigene0018622	1049	467	29.5824	13.3443	-1.14852	1.26e-46	8.94e-45	yes	PREDICTED: dual specificity protein kinase splA-like [Nicotiana tomentosiformis]	ko03410//Base excision repair//Replication and repair//Genetic Information Processing	-	-	-
Unigene0019845	7	22	1.2289	3.9136	1.67113	0.00817489	0.0350685	yes	PREDICTED: dof zinc finger protein DOF3.4-like [Jatropha curcas]	-	-	-	-
Unigene0012338	11	31	1.8239	5.2082	1.51376	0.002916	0.014739	yes	PREDICTED: dnaJ homolog 1, mitochondrial-like [Populus euphratica]	-	-	GO:0043169//cation binding;GO:0005515//protein binding;GO:0032550	GO:0006950//response to stress;GO:0044267//cellular protein metabolic process
Unigene0027562	17	60	0.906	3.2401	1.83846	9.33e-07	9.64e-06	yes	PREDICTED: DNA-directed RNA polymerase V subunit 7-like [Populus euphratica]	-	-	GO:0034062//RNA polymerase activity	GO:0034645//cellular macromolecule biosynthetic process
Unigene0020932	30	84	0.638	1.8102	1.50452	4.57e-07	4.95e-06	yes	PREDICTED: DNA repair protein REV1-like isoform X4 [Citrus sinensis]	-	-	GO:0016740//transferase activity;GO:0003677//DNA binding	GO:0044763;GO:0006259//DNA metabolic process;GO:0050896//response to stimulus
Unigene0003362	54	115	1.6759	3.6164	1.10962	2.49e-06	2.41e-05	yes	PREDICTED: DNA polymerase zeta catalytic subunit-like isoform X2 [Citrus sinensis]	ko01100//Metabolic pathways//Global and overview maps//Metabolism	-	GO:0046914//transition metal ion binding;GO:0003676//nucleic acid binding;GO:0036094//small molecule binding;GO:0034061	GO:0006259//DNA metabolic process
Unigene0000581	62	156	1.4507	3.6985	1.35019	7.67e-11	1.26e-09	yes	PREDICTED: DNA polymerase lambda isoform X3 [Populus euphratica]	ko03410//Base excision repair//Replication and repair//Genetic Information Processing;ko03450//Non-homologous end-joining//Replication and repair//Genetic Information Processing	-	-	-
Unigene0033855	38	79	1.0964	2.3095	1.07481	0.000197498	0.0013446	yes	PREDICTED: DNA polymerase alpha catalytic subunit-like [Citrus sinensis]	ko01100//Metabolic pathways//Global and overview maps//Metabolism;ko00230//Purine metabolism//Nucleotide metabolism//Metabolism;ko00240//Pyrimidine metabolism//Nucleotide metabolism//Metabolism;ko03030//DNA replication//Replication and repair//Genetic Information Processing	GO:0043231//intracellular membrane-bounded organelle	GO:0043169//cation binding;GO:0003676//nucleic acid binding;GO:0036094//small molecule binding;GO:0051536//iron-sulfur cluster binding;GO:0034061	GO:0006259//DNA metabolic process
Unigene0041991	5	57	0.8316	9.6061	3.52999	3.28e-12	6.1e-11	yes	PREDICTED: DNA mismatch repair protein MSH3 [Populus euphratica]	ko03430//Mismatch repair//Replication and repair//Genetic Information Processing	GO:0043231//intracellular membrane-bounded organelle	GO:0032550;GO:0003690//double-stranded DNA binding	GO:0006281//DNA repair;GO:0048518;GO:0042221//response to chemical;GO:0070192
Unigene0014814	4590	12420	74.3172	203.76	1.4551	0	0	yes	PREDICTED: DNA ligase 1-like [Malus domestica]	-	-	-	-
Unigene0037487	2	16	0.184	1.4914	3.01889	0.00131833	0.00733535	yes	PREDICTED: DNA ligase 1 isoform X3 [Populus euphratica]	-	-	GO:0003676//nucleic acid binding;GO:0003909//DNA ligase activity;GO:0032550	GO:0006266//DNA ligation;GO:0033554//cellular response to stress
Unigene0049422	7	25	0.5621	2.0342	1.85556	0.0021191	0.0110868	yes	PREDICTED: DNA annealing helicase and endonuclease ZRANB3-like [Citrus sinensis]	-	-	-	-
Unigene0010340	24	55	3.306	7.6766	1.21538	0.000655027	0.00395028	yes	PREDICTED: disease resistance protein RPS5-like [Citrus sinensis]	-	-	GO:0032550	-
Unigene0049009	119	509	4.2848	18.5705	2.11571	9.2e-58	8.59e-56	yes	PREDICTED: disease resistance protein RPS5-like [Citrus sinensis]	-	-	GO:0032550	-
Unigene0011845	29	79	0.9873	2.7252	1.4648	1.7e-06	1.68e-05	yes	PREDICTED: disease resistance protein RPS2-like isoform X1 [Citrus sinensis]	-	-	GO:0036094//small molecule binding;GO:0097159//organic cyclic compound binding;GO:1901363	-
Unigene0007064	40	100	1.0131	2.5665	1.34103	3.15e-07	3.49e-06	yes	PREDICTED: disease resistance protein RPP13-like [Citrus sinensis]	-	-	GO:0036094//small molecule binding;GO:0097159//organic cyclic compound binding;GO:1901363	-
Unigene0043008	66	185	1.1032	3.1333	1.50599	1.55e-14	3.37e-13	yes	PREDICTED: disease resistance protein RPP13-like [Citrus sinensis]	-	-	GO:0036094//small molecule binding;GO:0097159//organic cyclic compound binding;GO:1901363	-
Unigene0004608	7	27	0.4948	1.9339	1.9666	0.000829453	0.00487211	yes	PREDICTED: disease resistance protein RPM1-like isoform X1 [Populus euphratica]	-	-	GO:0036094//small molecule binding;GO:1901363;GO:0097159//organic cyclic compound binding	-
Unigene0004407	557	1173	8.7037	18.5723	1.09345	1.75e-48	1.31e-46	yes	PREDICTED: disease resistance protein RPM1-like [Sesamum indicum]	-	-	-	-
Unigene0011267	1	11	0.101	1.1255	3.47814	0.00636217	0.0288146	yes	PREDICTED: disease resistance protein RGA2-like isoform X1 [Populus euphratica]	-	-	GO:0005488//binding	-
Unigene0020016	118	351	2.4177	7.287	1.59169	5.67e-28	2.44e-26	yes	PREDICTED: disease resistance protein RGA2-like isoform X1 [Citrus sinensis]	-	-	-	-
Unigene0043456	1	12	0.2267	2.7562	3.60382	0.0034275	0.0169668	yes	PREDICTED: disease resistance protein RGA2-like isoform X1 [Citrus sinensis]	-	-	-	-
Unigene0045820	10	1	1.1123	0.1127	-3.30299	0.0117402	0.0478359	yes	PREDICTED: disease resistance protein RGA2-like [Vitis vinifera]	-	-	-	-
Unigene0011630	45	92	5.5447	11.4862	1.05072	5.69e-05	0.000436789	yes	PREDICTED: disease resistance protein RGA2-like [Vitis vinifera]	-	-	-	-
Unigene0043027	6	31	0.6858	3.5904	2.38828	4.19e-05	0.000329564	yes	PREDICTED: disease resistance protein RGA2-like [Vitis vinifera]	-	-	-	-
Unigene0014818	8	61	0.8494	6.5623	2.94969	3.48e-11	5.91e-10	yes	PREDICTED: disease resistance protein RGA2-like [Vitis vinifera]	-	-	-	-
Unigene0007306	1	10	0.1367	1.3851	3.3409	0.0117402	0.0478359	yes	PREDICTED: disease resistance protein RGA2-like [Populus euphratica]	-	-	GO:0036094//small molecule binding;GO:0097159//organic cyclic compound binding;GO:1901363	-
Unigene0044206	37	85	1.636	3.8082	1.21894	1.75e-05	0.000147642	yes	PREDICTED: disease resistance protein RGA2-like [Malus domestica]	-	-	-	-
Unigene0011275	142	376	4.7978	12.8725	1.42385	1.98e-25	7.66e-24	yes	PREDICTED: disease resistance protein RGA2-like [Malus domestica]	-	-	-	-
Unigene0005545	10	43	1.5048	6.5565	2.12335	5.7e-06	5.22e-05	yes	PREDICTED: disease resistance protein RGA2-like [Malus domestica]	-	-	-	-
Unigene0052725	11	30	1.4885	4.1134	1.46647	0.0043629	0.0207778	yes	PREDICTED: disease resistance protein RGA2-like [Jatropha curcas]	-	-	GO:0032550	-
Unigene0028947	51	127	1.5957	4.0263	1.33527	9.23e-09	1.24e-07	yes	PREDICTED: disease resistance protein RGA2-like [Gossypium raimondii]	-	-	GO:0032550	-
Unigene0050583	11	29	1.4519	3.8786	1.41759	0.00647851	0.0292703	yes	PREDICTED: disease resistance protein RGA2-like [Gossypium raimondii]	-	-	-	-
Unigene0011634	176	486	2.6597	7.4417	1.48437	1.71e-34	8.9e-33	yes	PREDICTED: disease resistance protein RGA2-like [Gossypium raimondii]	-	-	-	-
Unigene0025862	66	134	6.9659	14.3305	1.04071	9.41e-07	9.72e-06	yes	PREDICTED: disease resistance protein RGA2-like [Citrus sinensis]	-	-	-	-
Unigene0032990	82	175	3.7943	8.205	1.11267	3.78e-09	5.29e-08	yes	PREDICTED: disease resistance protein RGA2-like [Citrus sinensis]	-	-	-	-
Unigene0000828	20	44	2.9518	6.58	1.15649	0.00374401	0.0183578	yes	PREDICTED: disease resistance protein RGA2-like [Citrus sinensis]	-	-	-	-
Unigene0017559	47	108	2.9089	6.7729	1.2193	8.29e-07	8.63e-06	yes	PREDICTED: disease resistance protein RGA2-like [Citrus sinensis]	-	-	-	-
Unigene0031939	29	71	1.4642	3.6324	1.31081	3.36e-05	0.000269661	yes	PREDICTED: disease resistance protein RGA2-like [Citrus sinensis]	-	-	-	-
Unigene0030793	10	30	0.6657	2.0236	1.60398	0.00224347	0.0116811	yes	PREDICTED: disease resistance protein RGA2-like [Citrus sinensis]	-	-	GO:0005488//binding	-
Unigene0005541	51	175	3.9881	13.8661	1.79779	1.8e-17	4.71e-16	yes	PREDICTED: disease resistance protein RGA2-like [Citrus sinensis]	-	-	-	-
Unigene0038246	6	21	0.7939	2.8156	1.82641	0.00595708	0.0272827	yes	PREDICTED: disease resistance protein RGA2-like [Citrus sinensis]	-	-	-	-
Unigene0011268	0	8	0.001	0.9656	9.91528	0.00782344	0.0338197	yes	PREDICTED: disease resistance protein RGA2-like [Citrus sinensis]	-	-	-	-
Unigene0035191	39	79	1.6536	3.3941	1.03742	0.000304815	0.00199524	yes	PREDICTED: disease resistance protein RGA2 [Vitis vinifera]	-	-	GO:0032550	-
Unigene0030389	72	151	1.9755	4.198	1.08748	7.2e-08	8.7e-07	yes	PREDICTED: disease resistance protein At4g27190-like isoform X2 [Citrus sinensis]	-	-	-	-
Unigene0047150	31	69	5.1401	11.5925	1.17332	0.000189912	0.0012998	yes	PREDICTED: disease resistance protein At4g27190-like isoform X2 [Citrus sinensis]	-	-	-	-
Unigene0011463	50	118	1.5518	3.7107	1.25775	1.28e-07	1.5e-06	yes	PREDICTED: disease resistance protein At4g27190-like isoform X2 [Citrus sinensis]	-	-	-	-
Unigene0050179	10	27	0.5236	1.4325	1.452	0.00768692	0.033696	yes	PREDICTED: disease resistance protein At4g27190-like isoform X2 [Citrus sinensis]	-	-	-	-
Unigene0019556	8	25	0.5611	1.7766	1.66279	0.00458378	0.0216188	yes	PREDICTED: disease resistance protein At4g27190-like isoform X2 [Citrus sinensis]	-	-	-	-
Unigene0039638	25	50	1.2682	2.5701	1.01904	0.00531213	0.0246738	yes	PREDICTED: disease resistance protein At4g27190-like isoform X1 [Citrus sinensis]	-	-	-	-
Unigene0047426	235	509	6.8464	15.0256	1.13401	4.23e-24	1.55e-22	yes	PREDICTED: disease resistance protein At4g27190-like isoform X1 [Citrus sinensis]	-	-	-	-
Unigene0019558	20	52	1.1717	3.0868	1.39751	0.000213092	0.00144295	yes	PREDICTED: disease resistance protein At4g27190-like isoform X1 [Citrus sinensis]	-	-	-	-
Unigene0030286	11	29	0.7645	2.0422	1.41754	0.00647851	0.0292703	yes	PREDICTED: disease resistance protein At4g27190-like isoform X1 [Citrus sinensis]	-	-	GO:0032550	-
Unigene0043057	10	28	0.3818	1.0833	1.50454	0.00513866	0.0239638	yes	PREDICTED: disease resistance protein At4g27190-like isoform X1 [Citrus sinensis]	-	-	-	-
Unigene0011846	109	320	1.2609	3.7509	1.57278	2.62e-25	1.01e-23	yes	PREDICTED: disease resistance protein At4g27190-like isoform X1 [Citrus sinensis]	-	-	-	-
Unigene0044384	7	37	0.5458	2.9232	2.4211	5.42e-06	4.98e-05	yes	PREDICTED: disease resistance protein At4g27190-like isoform X1 [Citrus sinensis]	-	-	-	-
Unigene0005588	20	42	1.3024	2.7712	1.08934	0.00723705	0.0321767	yes	PREDICTED: disease resistance protein At4g27190-like [Vitis vinifera]	-	-	-	-
Unigene0047148	136	271	6.4429	13.0086	1.01368	1.2e-11	2.12e-10	yes	PREDICTED: disease resistance protein At4g27190-like [Citrus sinensis]	-	-	GO:0036094//small molecule binding;GO:0097159//organic cyclic compound binding;GO:1901363	-
Unigene0019985	121	294	1.6138	3.9731	1.2998	6.29e-18	1.69e-16	yes	PREDICTED: disease resistance protein At4g27190-like [Citrus sinensis]	-	-	-	-
Unigene0017282	12	33	2.0209	5.6311	1.47842	0.00248597	0.0128032	yes	PREDICTED: disease resistance protein At4g27190-like [Citrus sinensis]	-	-	GO:0036094//small molecule binding;GO:0097159//organic cyclic compound binding;GO:1901363	-
Unigene0029338	12	43	1.185	4.3027	1.86036	3.38e-05	0.000271419	yes	PREDICTED: dirigent protein 23-like [Citrus sinensis]	-	-	-	-
Unigene0008797	543	254	36.1924	17.1543	-1.07712	2.56e-23	9.01e-22	yes	PREDICTED: dirigent protein 22-like [Gossypium raimondii]	-	GO:0005576//extracellular region	-	-
Unigene0039693	22	55	1.2235	3.0993	1.34093	0.000222787	0.00150292	yes	PREDICTED: diacylglycerol kinase theta-like [Vitis vinifera]	-	-	-	-
Unigene0009849	669	1637	8.2583	20.4754	1.30997	2.3e-86	3.57e-84	yes	PREDICTED: diacylglycerol kinase 5-like isoform X1 [Gossypium raimondii]	-	-	GO:0016301//kinase activity;GO:0032550	GO:0006796//phosphate-containing compound metabolic process;GO:0007186//G-protein coupled receptor signaling pathway
Unigene0009498	93	32	3.2027	1.1166	-1.52018	7.14e-08	8.63e-07	yes	PREDICTED: DELLA protein RGL1-like [Citrus sinensis]	-	-	-	GO:0010468//regulation of gene expression;GO:0034645//cellular macromolecule biosynthetic process
Unigene0015486	12	31	1.0381	2.7173	1.38823	0.00545034	0.0252427	yes	PREDICTED: dehydration-responsive element-binding protein 2D-like [Citrus sinensis]	-	-	-	-
Unigene0017186	24	5	4.1193	0.8696	-2.24398	0.000550905	0.00337396	yes	PREDICTED: DEAD-box ATP-dependent RNA helicase 51-like isoform X1 [Jatropha curcas]	-	-	GO:0017111//nucleoside-triphosphatase activity;GO:0003676//nucleic acid binding;GO:0032550	-
Unigene0045626	139	299	8.5341	18.601	1.12407	9.93e-15	2.19e-13	yes	PREDICTED: dCTP pyrophosphatase 1-like [Jatropha curcas]	-	-	GO:0003824//catalytic activity	-
Unigene0007552	32	67	1.3698	2.9061	1.08512	0.000579873	0.00354065	yes	PREDICTED: DCN1-like protein 2-like isoform X2 [Citrus sinensis]	-	-	-	-
Unigene0051131	280	58	8.4035	1.7638	-2.2523	7.89e-35	4.15e-33	yes	PREDICTED: cytokinin dehydrogenase 3-like [Citrus sinensis]	ko00908//Zeatin biosynthesis//Metabolism of terpenoids and polyketides//Metabolism	GO:0043231//intracellular membrane-bounded organelle	GO:0016645//oxidoreductase activity, acting on the CH-NH group of donors;GO:0016616//oxidoreductase activity, acting on the CH-OH group of donors, NAD or NADP as acceptor;GO:0016641//oxidoreductase activity, acting on the CH-NH2 group of donors, oxygen as acceptor;GO:0000166//nucleotide binding	GO:0009690//cytokinin metabolic process;GO:0044710
Unigene0019069	18	48	1.3697	3.7009	1.43402	0.000293631	0.00192745	yes	PREDICTED: cytochrome P450 CYP749A22-like [Populus euphratica]	-	-	GO:0016491//oxidoreductase activity;GO:0005488//binding	-
Unigene0039709	6	24	0.4075	1.6516	2.01899	0.00144222	0.00794012	yes	PREDICTED: cytochrome P450 CYP736A12-like, partial [Prunus mume]	ko01100//Metabolic pathways//Global and overview maps//Metabolism;ko01110//Biosynthesis of secondary metabolites//Global and overview maps//Metabolism;ko00940//Phenylpropanoid biosynthesis//Biosynthesis of other secondary metabolites//Metabolism	-	-	-
Unigene0004503	2	52	0.1152	3.0339	4.71896	1.75e-13	3.57e-12	yes	PREDICTED: cytochrome P450 93A1-like [Citrus sinensis]	-	-	GO:0016709//oxidoreductase activity, acting on paired donors, with incorporation or reduction of molecular oxygen, NAD(P)H as one donor, and incorporation of one atom of oxygen;GO:0046914//transition metal ion binding;GO:0046906//tetrapyrrole binding	GO:0044710
Unigene0004825	0	22	0.001	2.6148	11.3525	4.82e-07	5.19e-06	yes	PREDICTED: cytochrome P450 93A1-like [Citrus sinensis]	-	-	GO:0016709//oxidoreductase activity, acting on paired donors, with incorporation or reduction of molecular oxygen, NAD(P)H as one donor, and incorporation of one atom of oxygen;GO:0046914//transition metal ion binding;GO:0046906//tetrapyrrole binding	GO:0044710
Unigene0020885	10	0	0.3511	0.001	-8.45574	0.00195752	0.0103274	yes	PREDICTED: cytochrome P450 87A3-like [Jatropha curcas]	-	-	GO:0046914//transition metal ion binding;GO:0016705//oxidoreductase activity, acting on paired donors, with incorporation or reduction of molecular oxygen;GO:0004497//monooxygenase activity;GO:0046906//tetrapyrrole binding	GO:0044710
Unigene0014186	157	38	5.2814	1.2952	-2.02775	5.02e-18	1.36e-16	yes	PREDICTED: cytochrome P450 86B1-like [Populus euphratica]	-	-	GO:0016491//oxidoreductase activity;GO:0005488//binding	-
Unigene0011827	226	108	10.6689	5.166	-1.04629	2.89e-10	4.5e-09	yes	PREDICTED: cytochrome P450 86B1-like [Citrus sinensis]	-	-	GO:0046872//metal ion binding;GO:0016491//oxidoreductase activity	-
Unigene0020065	3223	1328	96.0323	40.0937	-1.26014	1.85e-150	6.68e-148	yes	PREDICTED: cytochrome P450 84A1-like [Citrus sinensis]	ko01100//Metabolic pathways//Global and overview maps//Metabolism;ko01110//Biosynthesis of secondary metabolites//Global and overview maps//Metabolism;ko00940//Phenylpropanoid biosynthesis//Biosynthesis of other secondary metabolites//Metabolism	-	GO:0046914//transition metal ion binding;GO:0016491//oxidoreductase activity;GO:0046906//tetrapyrrole binding	GO:0044710
Unigene0004063	2	14	0.1381	0.9795	2.82633	0.00419502	0.0201011	yes	PREDICTED: cytochrome P450 82A3-like [Citrus sinensis]	-	-	-	-
Unigene0013754	4	24	0.12	0.7298	2.60447	0.000181736	0.00124847	yes	PREDICTED: cytochrome P450 78A7-like [Gossypium raimondii]	-	-	GO:0016709//oxidoreductase activity, acting on paired donors, with incorporation or reduction of molecular oxygen, NAD(P)H as one donor, and incorporation of one atom of oxygen;GO:0046914//transition metal ion binding;GO:0046906//tetrapyrrole binding	GO:0044710
Unigene0051490	2	13	0.1386	0.9131	2.71985	0.0074061	0.0326681	yes	PREDICTED: cytochrome P450 76M5-like [Setaria italica]	ko01100//Metabolic pathways//Global and overview maps//Metabolism;ko01110//Biosynthesis of secondary metabolites//Global and overview maps//Metabolism;ko00903//Limonene and pinene degradation//Metabolism of terpenoids and polyketides//Metabolism;ko00945//Stilbenoid, diarylheptanoid and gingerol biosynthesis//Biosynthesis of other secondary metabolites//Metabolism	-	-	-
Unigene0006118	4	19	0.5496	2.6452	2.26692	0.00261354	0.0133612	yes	PREDICTED: cytochrome P450 76C4-like [Vitis vinifera]	-	-	GO:0003676//nucleic acid binding;GO:0005515//protein binding	-
Unigene0006263	86	171	3.959	7.9763	1.01058	7.4e-08	8.93e-07	yes	PREDICTED: cytochrome P450 734A1-like [Jatropha curcas]	-	-	GO:0046872//metal ion binding;GO:0016491//oxidoreductase activity	-
Unigene0007819	4	16	0.5596	2.2681	2.01902	0.0118586	0.048095	yes	PREDICTED: cytochrome P450 71D11-like [Prunus mume]	-	-	GO:0016709//oxidoreductase activity, acting on paired donors, with incorporation or reduction of molecular oxygen, NAD(P)H as one donor, and incorporation of one atom of oxygen;GO:0046914//transition metal ion binding;GO:0046906//tetrapyrrole binding	GO:0044710
Unigene0007697	44	92	1.4636	3.1009	1.08317	3.65e-05	0.000290747	yes	PREDICTED: cytochrome P450 71D11-like [Fragaria vesca subsp. vesca]	-	-	GO:0046872//metal ion binding;GO:0016491//oxidoreductase activity	-
Unigene0051122	23	72	0.7421	2.3539	1.66537	5.05e-07	5.42e-06	yes	PREDICTED: cytochrome P450 705A5 [Vitis vinifera]	-	-	GO:0046872//metal ion binding;GO:0016491//oxidoreductase activity	-
Unigene0050714	721	1620	20.1633	45.9051	1.18692	2.81e-73	3.5e-71	yes	PREDICTED: cytochrome P450 704C1-like [Citrus sinensis]	-	-	GO:0046906//tetrapyrrole binding;GO:0046914//transition metal ion binding;GO:0016713;GO:0016712//oxidoreductase activity, acting on paired donors, with incorporation or reduction of molecular oxygen, reduced flavin or flavoprotein as one donor, and incorporation of one atom of oxygen	GO:0010208//pollen wall assembly;GO:0044710;GO:0019438//aromatic compound biosynthetic process
Unigene0039643	487	236	14.5753	7.1568	-1.02614	1.44e-19	4.24e-18	yes	PREDICTED: cytochrome P450 704C1 [Vitis vinifera]	-	-	-	-
Unigene0008942	1891	4741	43.9586	111.672	1.34505	7.7e-230	4.84e-227	yes	PREDICTED: cytochrome b561 and DOMON domain-containing protein At5g47530-like [Nicotiana sylvestris]	-	-	-	-
Unigene0028207	37	76	1.4077	2.9299	1.05751	0.000321724	0.00209267	yes	PREDICTED: cytochrome B5 isoform D-like [Jatropha curcas]	-	-	-	-
Unigene0048316	1980	4091	155.058	324.623	1.06596	2.01e-137	5.99e-135	yes	PREDICTED: CYSTM1 family protein A-like isoform X1 [Citrus sinensis]	-	-	-	-
Unigene0003591	98	258	2.4928	6.6497	1.41552	7.02e-18	1.88e-16	yes	PREDICTED: cysteine-rich receptor-like protein kinase 29 isoform X2 [Populus euphratica]	-	-	GO:0036094//small molecule binding;GO:0004672//protein kinase activity;GO:1901363;GO:0097159//organic cyclic compound binding	GO:0006468//protein phosphorylation
Unigene0030734	0	11	0.001	1.6587	10.6958	0.00097925	0.00561631	yes	PREDICTED: cysteine-rich receptor-like protein kinase 25, partial [Prunus mume]	-	-	GO:0036094//small molecule binding;GO:0004672//protein kinase activity;GO:1901363;GO:0097159//organic cyclic compound binding	GO:0016310//phosphorylation;GO:0006464//cellular protein modification process
Unigene0026881	207	409	3.9518	7.9118	1.0015	2.13e-16	5.25e-15	yes	PREDICTED: cysteine-rich receptor-like protein kinase 2 [Vitis vinifera]	-	GO:0031224//intrinsic component of membrane;GO:0005911//cell-cell junction	GO:0032550;GO:0004672//protein kinase activity	GO:0009642//response to light intensity;GO:0006468//protein phosphorylation;GO:0000302//response to reactive oxygen species;GO:0033554//cellular response to stress;GO:0015833//peptide transport
Unigene0001977	78	157	4.4721	9.1208	1.02821	1.61e-07	1.86e-06	yes	PREDICTED: cysteine-rich receptor-like protein kinase 10-like [Citrus sinensis]	-	-	-	-
Unigene0008193	28	59	1.6105	3.4386	1.09431	0.00119738	0.00674051	yes	PREDICTED: cysteine-rich receptor-like protein kinase 10-like [Citrus sinensis]	-	-	-	-
Unigene0001974	57	123	4.7402	10.3644	1.12862	7.86e-07	8.21e-06	yes	PREDICTED: cysteine-rich receptor-like protein kinase 10-like [Citrus sinensis]	-	-	-	-
Unigene0019523	547	1221	23.8523	53.9484	1.17745	1.96e-56	1.76e-54	yes	PREDICTED: cysteine-rich receptor-like protein kinase 10-like [Citrus sinensis]	-	-	GO:0036094//small molecule binding;GO:0004672//protein kinase activity;GO:1901363;GO:0097159//organic cyclic compound binding	-
Unigene0012149	233	540	17.0071	39.9383	1.23164	8.96e-29	4e-27	yes	PREDICTED: cysteine-rich receptor-like protein kinase 10-like [Citrus sinensis]	-	-	-	-
Unigene0018951	13	34	0.4058	1.0754	1.40603	0.00312177	0.0156786	yes	PREDICTED: cysteine-rich receptor-like protein kinase 10-like [Citrus sinensis]	-	-	GO:0036094//small molecule binding;GO:0004672//protein kinase activity;GO:1901363;GO:0097159//organic cyclic compound binding	GO:0044237//cellular metabolic process
Unigene0001978	74	198	7.1372	19.3501	1.43891	1.7e-14	3.68e-13	yes	PREDICTED: cysteine-rich receptor-like protein kinase 10-like [Citrus sinensis]	-	-	-	-
Unigene0008191	148	509	3.5495	12.3692	1.80106	8.78e-47	6.27e-45	yes	PREDICTED: cysteine-rich receptor-like protein kinase 10-like [Citrus sinensis]	-	-	-	-
Unigene0048273	68	241	2.3033	8.2716	1.84446	4.53e-24	1.65e-22	yes	PREDICTED: cysteine-rich receptor-like protein kinase 10-like [Citrus sinensis]	-	-	-	-
Unigene0008194	0	10	0.001	0.3072	8.26303	0.00195752	0.0103274	yes	PREDICTED: cysteine-rich receptor-like protein kinase 10-like [Citrus sinensis]	-	-	-	-
Unigene0027782	174	489	3.6119	10.2853	1.50975	1.54e-35	8.26e-34	yes	PREDICTED: cysteine-rich receptor-like protein kinase 10 [Vitis vinifera]	-	-	GO:0004672//protein kinase activity;GO:0032550	GO:0006464//cellular protein modification process
Unigene0012152	10	30	1.4063	4.275	1.60402	0.00224347	0.0116811	yes	PREDICTED: cysteine-rich receptor-like protein kinase 10 [Camelina sativa]	-	-	-	-
Unigene0023823	3	34	0.3865	4.4383	3.52147	1.26e-07	1.48e-06	yes	PREDICTED: cysteine-rich and transmembrane domain-containing protein B-like, partial [Nicotiana tomentosiformis]	-	-	-	-
Unigene0045312	4	16	0.3692	1.4965	2.01912	0.0118586	0.048095	yes	PREDICTED: cysteine synthase isoform X1 [Glycine max]	ko01100//Metabolic pathways//Global and overview maps//Metabolism;ko00270//Cysteine and methionine metabolism//Amino acid metabolism//Metabolism;ko00920//Sulfur metabolism//Energy metabolism//Metabolism	-	GO:0016835//carbon-oxygen lyase activity	GO:0006563//L-serine metabolic process;GO:0000097//sulfur amino acid biosynthetic process
Unigene0001530	48	12	1.955	0.4952	-1.98109	3.29e-06	3.12e-05	yes	PREDICTED: cysteine proteinase RD19a-like [Jatropha curcas]	-	-	-	-
Unigene0028163	0	8	0.001	0.8263	9.69052	0.00782344	0.0338197	yes	PREDICTED: cysteine desulfurase 1, mitochondrial [Tarenaya hassleriana]	ko04122//Sulfur relay system//Folding, sorting and degradation//Genetic Information Processing;ko00730//Thiamine metabolism//Metabolism of cofactors and vitamins//Metabolism	-	GO:0016783//sulfurtransferase activity;GO:0043168//anion binding;GO:0097159//organic cyclic compound binding;GO:1901363	GO:0000096//sulfur amino acid metabolic process
Unigene0029336	4	41	0.1176	1.2216	3.37681	9.65e-09	1.29e-07	yes	PREDICTED: cyclin-U4-3-like [Tarenaya hassleriana]	-	-	-	-
Unigene0003441	26	94	2.2384	8.2001	1.87317	2.24e-10	3.52e-09	yes	PREDICTED: cyclin-dependent protein kinase inhibitor SMR2 [Nelumbo nucifera]	-	-	-	-
Unigene0041176	21	42	1.6838	3.4123	1.01902	0.0112675	0.0464384	yes	PREDICTED: cyclin-dependent kinase C-1-like isoform X2 [Citrus sinensis]	-	-	GO:0016301//kinase activity	-
Unigene0027598	67	257	1.8708	7.2711	1.95852	1.43e-27	6.1e-26	yes	PREDICTED: cyclic nucleotide-gated ion channel 1-like isoform X3 [Citrus sinensis]	-	-	-	GO:0006810//transport
Unigene0042262	36	72	1.5547	3.1505	1.01894	0.000707064	0.0042361	yes	PREDICTED: cyclic nucleotide-gated ion channel 1-like isoform X1 [Citrus sinensis]	ko04626//Plant-pathogen interaction//Environmental adaptation//Organismal Systems	-	-	GO:0006810//transport
Unigene0022876	423	926	8.5462	18.9569	1.14937	2.29e-42	1.44e-40	yes	PREDICTED: cyclic nucleotide-gated ion channel 1-like [Jatropha curcas]	-	GO:0031224//intrinsic component of membrane	GO:0030551//cyclic nucleotide binding;GO:0005515//protein binding;GO:0005217//intracellular ligand-gated ion channel activity	GO:0044763;GO:0070838//divalent metal ion transport
Unigene0019624	1	13	0.184	2.4234	3.71925	0.00183717	0.00982813	yes	PREDICTED: cyclic nucleotide-gated ion channel 1-like [Gossypium raimondii]	ko04626//Plant-pathogen interaction//Environmental adaptation//Organismal Systems	GO:0016020//membrane	GO:0000166//nucleotide binding	GO:0044763;GO:0006812//cation transport
Unigene0004206	22	45	0.715	1.4819	1.05143	0.00683275	0.0306269	yes	PREDICTED: cyclic nucleotide-gated ion channel 1-like [Citrus sinensis]	ko04626//Plant-pathogen interaction//Environmental adaptation//Organismal Systems	-	-	-
Unigene0017469	166	387	7.6548	18.0825	1.24016	2.49e-21	7.96e-20	yes	PREDICTED: cyclic nucleotide-gated ion channel 1-like [Citrus sinensis]	ko04626//Plant-pathogen interaction//Environmental adaptation//Organismal Systems	-	GO:0005488//binding	GO:0006811//ion transport
Unigene0041817	77	185	2.8064	6.832	1.28359	1.1e-11	1.95e-10	yes	PREDICTED: cyclic nucleotide-gated ion channel 1-like [Citrus sinensis]	ko04626//Plant-pathogen interaction//Environmental adaptation//Organismal Systems	-	GO:0005488//binding	GO:0006811//ion transport
Unigene0037101	332	924	7.9731	22.4843	1.49571	6.84e-63	7.01e-61	yes	PREDICTED: cyclic nucleotide-gated ion channel 1-like [Citrus sinensis]	ko04626//Plant-pathogen interaction//Environmental adaptation//Organismal Systems	-	-	-
Unigene0004205	33	104	6.2205	19.8638	1.67504	6.93e-10	1.04e-08	yes	PREDICTED: cyclic nucleotide-gated ion channel 1-like [Citrus sinensis]	ko04626//Plant-pathogen interaction//Environmental adaptation//Organismal Systems	-	-	-
Unigene0044479	33	108	1.9083	6.3282	1.72951	1.26e-10	2.04e-09	yes	PREDICTED: cyclic nucleotide-gated ion channel 1-like [Citrus sinensis]	-	-	-	-
Unigene0037100	30	114	3.6463	14.0396	1.945	7.46e-13	1.45e-11	yes	PREDICTED: cyclic nucleotide-gated ion channel 1-like [Citrus sinensis]	ko04626//Plant-pathogen interaction//Environmental adaptation//Organismal Systems	-	-	GO:0044765
Unigene0027605	8	34	0.444	1.912	2.10645	6.99e-05	0.000524273	yes	PREDICTED: cyclic nucleotide-gated ion channel 1-like [Citrus sinensis]	ko04626//Plant-pathogen interaction//Environmental adaptation//Organismal Systems	-	-	-
Unigene0027601	5	25	0.3685	1.8667	2.34075	0.000328077	0.00212804	yes	PREDICTED: cyclic nucleotide-gated ion channel 1-like [Citrus sinensis]	ko04626//Plant-pathogen interaction//Environmental adaptation//Organismal Systems	-	-	GO:0044765
Unigene0012479	1	18	0.1136	2.0715	4.18864	7.68e-05	0.000571577	yes	PREDICTED: cyclic nucleotide-gated ion channel 1-like [Citrus sinensis]	-	-	-	GO:0044765
Unigene0048866	164	30	5.0868	0.9429	-2.43158	3.88e-23	1.35e-21	yes	PREDICTED: cyclic dof factor 3-like [Citrus sinensis]	-	-	GO:0003676//nucleic acid binding	GO:0010468//regulation of gene expression
Unigene0024718	241	102	6.05	2.5945	-1.22148	1.56e-13	3.19e-12	yes	PREDICTED: cyclic dof factor 3-like [Citrus sinensis]	-	-	GO:0005488//binding	GO:0010467//gene expression
Unigene0001126	530	255	14.1655	6.9059	-1.03648	1.68e-21	5.4e-20	yes	PREDICTED: cyclic dof factor 2-like [Citrus sinensis]	-	-	GO:0003676//nucleic acid binding	GO:0034645//cellular macromolecule biosynthetic process;GO:0010468//regulation of gene expression
Unigene0051962	24	52	1.5997	3.5119	1.13445	0.0017971	0.00965514	yes	PREDICTED: cucumber peeling cupredoxin-like [Citrus sinensis]	-	-	-	-
Unigene0017328	27	63	1.3697	3.2383	1.24138	0.000193958	0.00132457	yes	PREDICTED: crossover junction endonuclease MUS81-like isoform X1 [Citrus sinensis]	ko03440//Homologous recombination//Replication and repair//Genetic Information Processing	-	GO:0003676//nucleic acid binding;GO:0004518//nuclease activity	GO:0006259//DNA metabolic process
Unigene0030883	50	24	3.2441	1.5778	-1.0399	0.00343053	0.0169746	yes	PREDICTED: CRIB domain-containing protein RIC4 [Vitis vinifera]	-	-	-	-
Unigene0031354	37	104	1.4648	4.1718	1.50997	1.11e-08	1.47e-07	yes	PREDICTED: coumaroyl-CoA:anthocyanidin 3-O-glucoside-6''-O-coumaroyltransferase 1-like [Citrus sinensis]	-	-	GO:0016746//transferase activity, transferring acyl groups	-
Unigene0041937	91	195	4.8307	10.4888	1.11855	4.47e-10	6.82e-09	yes	PREDICTED: cold shock protein 2-like [Gossypium raimondii]	-	-	GO:0005488//binding	-
Unigene0017753	93	43	8.0844	3.7875	-1.09389	3.18e-05	0.000255811	yes	PREDICTED: CLAVATA3/ESR (CLE)-related protein 6-like [Pyrus x bretschneideri]	-	-	-	-
Unigene0020360	31	66	2.1081	4.5477	1.10919	0.00050554	0.00313492	yes	PREDICTED: CLAVATA3/ESR (CLE)-related protein 41-like [Nelumbo nucifera]	-	-	-	-
Unigene0005949	23	46	1.7959	3.6395	1.01903	0.00772399	0.0338197	yes	PREDICTED: clathrin light chain 3-like [Citrus sinensis]	-	GO:0030118//clathrin coat	-	GO:0006810//transport
Unigene0019059	4	24	0.3466	2.1071	2.60392	0.000181736	0.00124847	yes	PREDICTED: clathrin light chain 3-like [Citrus sinensis]	-	-	-	-
Unigene0023205	39	11	2.4765	0.7078	-1.80689	9.2e-05	0.000673798	yes	PREDICTED: classical arabinogalactan protein 26-like [Citrus sinensis]	-	-	-	-
Unigene0049578	22	6	1.876	0.5184	-1.85552	0.00374236	0.0183578	yes	PREDICTED: citrate-binding protein-like [Malus domestica]	-	-	-	-
Unigene0021860	52	103	2.4505	4.9182	1.00505	4.08e-05	0.000321582	yes	PREDICTED: cinnamoyl-CoA reductase 1-like [Citrus sinensis]	-	-	GO:0048037//cofactor binding;GO:0016616//oxidoreductase activity, acting on the CH-OH group of donors, NAD or NADP as acceptor	GO:0044710;GO:0003006//developmental process involved in reproduction
Unigene0038294	3499	1645	136.907	65.2182	-1.06985	3.72e-121	9.26e-119	yes	PREDICTED: chitinase-like protein 2-like [Citrus sinensis]	-	-	GO:0004553//hydrolase activity, hydrolyzing O-glycosyl compounds	GO:0044036//cell wall macromolecule metabolic process;GO:0044238;GO:0006026
Unigene0051257	1561	750	100.311	48.8347	-1.0385	1.44e-56	1.3e-54	yes	PREDICTED: chaperone protein dnaJ 11, chloroplastic-like [Citrus sinensis]	-	-	-	-
Unigene0037023	11	29	1.0725	2.865	1.41756	0.00647851	0.0292703	yes	PREDICTED: chaperone protein ClpB4, mitochondrial isoform X1 [Solanum lycopersicum]	-	-	-	-
Unigene0009842	14	57	0.9618	3.9677	2.04449	2.79e-07	3.11e-06	yes	PREDICTED: chaperone protein ClpB4, mitochondrial isoform X1 [Gossypium raimondii]	-	GO:0044435	GO:0097159//organic cyclic compound binding;GO:1901363;GO:0036094//small molecule binding	GO:0009628//response to abiotic stimulus;GO:0019538//protein metabolic process;GO:0006950//response to stress
Unigene0037022	15	39	1.7293	4.5557	1.39748	0.0015179	0.00830768	yes	PREDICTED: chaperone protein ClpB3, mitochondrial [Fragaria vesca subsp. vesca]	-	GO:0009532//plastid stroma;GO:0009526//plastid envelope	GO:0032550;GO:0016462//pyrophosphatase activity	GO:0009642//response to light intensity;GO:0044267//cellular protein metabolic process;GO:0000302//response to reactive oxygen species;GO:0006508//proteolysis
Unigene0037024	40	104	2.4145	6.3609	1.39751	7.21e-08	8.71e-07	yes	PREDICTED: chaperone protein ClpB3, mitochondrial [Elaeis guineensis]	-	GO:0009532//plastid stroma;GO:0009526//plastid envelope	GO:0032550;GO:0016462//pyrophosphatase activity	GO:0009642//response to light intensity;GO:0044267//cellular protein metabolic process;GO:0000302//response to reactive oxygen species;GO:0006508//proteolysis
Unigene0001899	748	2975	25.3049	101.979	2.01078	1.02e-271	9.87e-269	yes	PREDICTED: chalcone synthase-like [Populus euphratica]	-	-	-	-
Unigene0001898	5	22	0.8018	3.5748	2.15655	0.00152433	0.0083301	yes	PREDICTED: chalcone synthase isoform X1 [Vitis vinifera]	-	-	-	-
Unigene0045023	1357	530	113.73	45.0082	-1.33735	2.92e-74	3.69e-72	yes	PREDICTED: centrosome and spindle pole-associated protein 1-like [Solanum tuberosum]	-	-	-	-
Unigene0005658	1167	2760	10.1991	24.441	1.26086	1.93e-134	5.58e-132	yes	PREDICTED: centromere-associated protein E-like isoform X1 [Citrus sinensis]	-	-	-	-
Unigene0033261	0	8	0.001	1.5173	10.5673	0.00782344	0.0338197	yes	PREDICTED: cellulose synthase-like protein G2-like [Citrus sinensis]	-	GO:0031224//intrinsic component of membrane	GO:0016759//cellulose synthase activity	GO:0030243//cellulose metabolic process
Unigene0018482	136	289	3.1425	6.7663	1.10645	5.58e-14	1.18e-12	yes	PREDICTED: cellulose synthase-like protein E1-like [Citrus sinensis]	-	-	-	-
Unigene0002742	993	2095	13.2702	28.3682	1.09608	4.6e-84	6.81e-82	yes	PREDICTED: cellulose synthase-like protein D3-like isoform X1 [Citrus sinensis]	-	GO:0031224//intrinsic component of membrane	GO:0016759//cellulose synthase activity	GO:0030243//cellulose metabolic process
Unigene0034398	2234	1062	36.2474	17.4598	-1.05384	6.42e-82	9.2e-80	yes	PREDICTED: cellulose synthase A catalytic subunit 8 [UDP-forming]-like [Citrus sinensis]	-	GO:0031224//intrinsic component of membrane;GO:0030312	GO:0016759//cellulose synthase activity;GO:0043169//cation binding	GO:0009620//response to fungus;GO:0030243//cellulose metabolic process;GO:0045229//external encapsulating structure organization;GO:0045491//xylan metabolic process;GO:0009617//response to bacterium;GO:0010115//regulation of abscisic acid biosynthetic process;GO:0009832//plant-type cell wall biogenesis;GO:0006950//response to stress
Unigene0015704	31	77	1.0696	2.692	1.33161	1.18e-05	0.000102295	yes	PREDICTED: cellular nucleic acid-binding protein-like, partial [Elaeis guineensis]	-	-	GO:0016798//hydrolase activity, acting on glycosyl bonds;GO:0043167//ion binding	GO:0071704;GO:0044238
Unigene0034904	46	17	3.2052	1.2002	-1.41714	0.000343835	0.00222251	yes	PREDICTED: cell wall / vacuolar inhibitor of fructosidase 1 [Prunus mume]	-	-	-	-
Unigene0022669	28	127	1.0123	4.6522	2.20028	2.27e-16	5.58e-15	yes	PREDICTED: cell division cycle 20.1, cofactor of APC complex-like isoform X1 [Citrus sinensis]	ko04120//Ubiquitin mediated proteolysis//Folding, sorting and degradation//Genetic Information Processing	-	-	-
Unigene0020711	2	13	0.1803	1.1873	2.71921	0.0074061	0.0326681	yes	PREDICTED: cell division cycle 20.1, cofactor of APC complex-like isoform X1 [Citrus sinensis]	ko04120//Ubiquitin mediated proteolysis//Folding, sorting and degradation//Genetic Information Processing	-	-	GO:0044763
Unigene0020078	5	33	0.183	1.2237	2.74133	4.34e-06	4.04e-05	yes	PREDICTED: cell division control protein 48 homolog E-like [Oryza brachyantha]	ko04141//Protein processing in endoplasmic reticulum//Folding, sorting and degradation//Genetic Information Processing	-	GO:0032550;GO:0003824//catalytic activity	GO:0044763
Unigene0039359	32	68	2.2012	4.7395	1.10644	0.000422358	0.00267143	yes	PREDICTED: cell division control protein 48 homolog C-like [Nicotiana tomentosiformis]	ko03008//Ribosome biogenesis in eukaryotes//Translation//Genetic Information Processing	-	-	-
Unigene0036607	5	31	0.281	1.7651	2.65111	1.31e-05	0.00011338	yes	PREDICTED: cell division control protein 2 homolog A isoform X1 [Jatropha curcas]	-	GO:0071944//cell periphery;GO:0044430//cytoskeletal part;GO:0015630//microtubule cytoskeleton;GO:0044444//cytoplasmic part	GO:1901363;GO:0004674//protein serine/threonine kinase activity;GO:0036094//small molecule binding;GO:0097159//organic cyclic compound binding	GO:0051716//cellular response to stimulus;GO:0009791//post-embryonic development;GO:0051301//cell division;GO:0007154//cell communication;GO:0006468//protein phosphorylation;GO:0048856//anatomical structure development;GO:0051726//regulation of cell cycle;GO:0022402//cell cycle process;GO:0006950//response to stress;GO:0048229//gametophyte development;GO:0000280//nuclear division
Unigene0030472	0	11	0.001	1.0468	10.0318	0.00097925	0.00561631	yes	PREDICTED: cell division control protein 2 homolog [Citrus sinensis]	-	GO:0043229//intracellular organelle;GO:0044444//cytoplasmic part	GO:0004674//protein serine/threonine kinase activity	GO:0044260;GO:0007275//multicellular organismal development;GO:0016310//phosphorylation;GO:0051301//cell division;GO:0048856//anatomical structure development;GO:0022402//cell cycle process;GO:0044238;GO:0050794//regulation of cellular process
Unigene0032368	8	0	1.7055	0.001	-10.736	0.00782344	0.0338197	yes	PREDICTED: cell cycle checkpoint protein RAD17 [Vitis vinifera]	-	-	-	-
Unigene0028190	28	58	2.6718	5.6078	1.06962	0.00164258	0.00889382	yes	PREDICTED: CDGSH iron-sulfur domain-containing protein NEET [Jatropha curcas]	-	GO:0009536//plastid	GO:0051536//iron-sulfur cluster binding	GO:0044699;GO:0006139//nucleobase-containing compound metabolic process
Unigene0003684	67	33	6.4854	3.2366	-1.00272	0.000899674	0.00524025	yes	PREDICTED: CCR4-NOT transcription complex subunit 1-like [Vitis vinifera]	ko03018//RNA degradation//Folding, sorting and degradation//Genetic Information Processing	-	-	-
Unigene0008833	20	3	1.007	0.153	-2.71846	0.000491667	0.00305663	yes	PREDICTED: carotenoid cleavage dioxygenase 8 homolog B, chloroplastic-like [Eucalyptus grandis]	-	GO:0009532//plastid stroma	GO:0043169//cation binding;GO:0016701//oxidoreductase activity, acting on single donors with incorporation of molecular oxygen	GO:0060918//auxin transport;GO:0016106//sesquiterpenoid biosynthetic process;GO:0009725//response to hormone;GO:0009887//organ morphogenesis;GO:0001763//morphogenesis of a branching structure;GO:0016118//carotenoid catabolic process;GO:0009827//plant-type cell wall modification;GO:0016119//carotene metabolic process
Unigene0033607	113	236	2.6944	5.702	1.0815	2.88e-11	4.94e-10	yes	PREDICTED: carbon catabolite repressor protein 4 homolog 3-like isoform X2 [Citrus sinensis]	-	-	-	-
Unigene0034467	4	16	0.1982	0.8035	2.01934	0.0118586	0.048095	yes	PREDICTED: calmodulin-binding transcription activator 1-like isoform X1 [Brachypodium distachyon]	-	-	-	-
Unigene0047267	4	25	0.4601	2.914	2.66298	0.000104826	0.000759104	yes	PREDICTED: caldesmon [Malus domestica]	-	GO:0015630//microtubule cytoskeleton	-	GO:0000280//nuclear division
Unigene0011658	5	19	0.7808	3.0066	1.94511	0.00664208	0.0299106	yes	PREDICTED: calcium-transporting ATPase 9, plasma membrane-type-like [Citrus sinensis]	-	GO:0031224//intrinsic component of membrane	GO:0032550;GO:0005515//protein binding;GO:0019829//cation-transporting ATPase activity;GO:0043169//cation binding	GO:0072503;GO:0003006//developmental process involved in reproduction;GO:0009566//fertilization;GO:0051707//response to other organism;GO:0009664//plant-type cell wall organization;GO:0006816//calcium ion transport;GO:0010208//pollen wall assembly;GO:0000904//cell morphogenesis involved in differentiation
Unigene0034373	554	1760	8.3065	26.7386	1.68661	2.34e-134	6.73e-132	yes	PREDICTED: calcium-transporting ATPase 2, plasma membrane-type-like [Citrus sinensis]	-	GO:0031224//intrinsic component of membrane;GO:0009532//plastid stroma;GO:0031090//organelle membrane	GO:0046914//transition metal ion binding;GO:0032550;GO:0005515//protein binding;GO:0019829//cation-transporting ATPase activity;GO:0046873//metal ion transmembrane transporter activity;GO:0016836//hydro-lyase activity	GO:0006865//amino acid transport;GO:0009696//salicylic acid metabolic process;GO:0015672//monovalent inorganic cation transport;GO:0009620//response to fungus;GO:0015748;GO:0009725//response to hormone;GO:0051049//regulation of transport;GO:0006816//calcium ion transport;GO:0016482//cytoplasmic transport;GO:0006605//protein targeting;GO:0043067//regulation of programmed cell death;GO:0061024//mem…
Unigene0046596	0	8	0.001	1.2922	10.3356	0.00782344	0.0338197	yes	PREDICTED: calcium-transporting ATPase 12, plasma membrane-type-like [Prunus mume]	-	GO:0016020//membrane	GO:0097159//organic cyclic compound binding;GO:0043167//ion binding;GO:1901363;GO:0036094//small molecule binding;GO:0016787//hydrolase activity	GO:0006816//calcium ion transport
Unigene0038528	0	10	0.001	1.3474	10.396	0.00195752	0.0103274	yes	PREDICTED: calcium-transporting ATPase 12, plasma membrane-type-like [Prunus mume]	-	GO:0016020//membrane	GO:0097159//organic cyclic compound binding;GO:0043167//ion binding;GO:1901363;GO:0036094//small molecule binding;GO:0016787//hydrolase activity	GO:0006816//calcium ion transport
Unigene0015655	111	289	1.723	4.5454	1.39948	1.27e-19	3.77e-18	yes	PREDICTED: calcium-transporting ATPase 12, plasma membrane-type-like [Fragaria vesca subsp. vesca]	-	-	-	GO:0006810//transport
Unigene0005474	74	195	2.7646	7.3816	1.41686	5.26e-14	1.11e-12	yes	PREDICTED: calcium-transporting ATPase 1, chloroplastic-like isoform X1 [Citrus sinensis]	-	-	-	-
Unigene0036271	132	270	5.9193	12.2682	1.05143	3.01e-12	5.62e-11	yes	PREDICTED: calcium-transporting ATPase 1, chloroplastic [Populus euphratica]	-	GO:0009528//plastid inner membrane	GO:0097159//organic cyclic compound binding;GO:0019829//cation-transporting ATPase activity;GO:0043167//ion binding;GO:1901363;GO:0036094//small molecule binding	GO:0044763;GO:0006816//calcium ion transport
Unigene0012294	0	9	0.001	1.0206	9.9952	0.00391328	0.0189403	yes	PREDICTED: calcium-dependent protein kinase 4-like [Cicer arietinum]	ko04626//Plant-pathogen interaction//Environmental adaptation//Organismal Systems	-	-	-
Unigene0023147	3	16	0.2424	1.3097	2.43377	0.00444281	0.0210628	yes	PREDICTED: calcium-dependent protein kinase 1 isoform X2 [Vitis vinifera]	ko04626//Plant-pathogen interaction//Environmental adaptation//Organismal Systems	-	GO:0046872//metal ion binding;GO:0004674//protein serine/threonine kinase activity;GO:0032550	GO:0006796//phosphate-containing compound metabolic process;GO:0006464//cellular protein modification process
Unigene0011757	702	1631	53.6457	126.291	1.23522	1.64e-78	2.22e-76	yes	PREDICTED: calcium-binding protein PBP1-like [Jatropha curcas]	-	-	GO:0046872//metal ion binding	-
Unigene0052793	26	189	2.0272	14.9319	2.88084	1.09e-31	5.38e-30	yes	PREDICTED: calcium-binding protein PBP1-like [Jatropha curcas]	-	-	GO:0046872//metal ion binding	-
Unigene0041097	53	11	6.3414	1.3336	-2.24948	1.05e-07	1.24e-06	yes	PREDICTED: calcium-binding protein CML39-like [Gossypium raimondii]	-	-	-	-
Unigene0051944	20	5	1.9971	0.5059	-1.98098	0.00409952	0.0197268	yes	PREDICTED: calcium-binding protein CML39-like [Gossypium raimondii]	-	-	-	-
Unigene0030816	2	21	0.184	1.9574	3.41116	6.66e-05	0.000501999	yes	PREDICTED: calcium-binding protein CML38 [Fragaria vesca subsp. vesca]	ko04626//Plant-pathogen interaction//Environmental adaptation//Organismal Systems	-	GO:0046872//metal ion binding	-
Unigene0040503	450	134	19.0504	5.748	-1.72869	3.96e-39	2.32e-37	yes	PREDICTED: calcium uniporter protein 2, mitochondrial-like [Jatropha curcas]	-	-	-	-
Unigene0014434	58	28	2.6496	1.2961	-1.0316	0.00164258	0.00889382	yes	PREDICTED: BURP domain-containing protein 3-like [Populus euphratica]	-	-	-	-
Unigene0023773	35	90	1.6833	4.3859	1.38158	9.96e-07	1.02e-05	yes	PREDICTED: BURP domain-containing protein 17-like [Citrus sinensis]	-	-	-	-
Unigene0039695	10	26	0.8821	2.324	1.3976	0.0114032	0.0469063	yes	PREDICTED: BTB/POZ domain-containing protein FBL11-like isoform X1 [Citrus sinensis]	-	-	-	-
Unigene0039696	7	24	0.9105	3.1633	1.7967	0.00335045	0.0166848	yes	PREDICTED: BTB/POZ domain-containing protein FBL11 isoform X2 [Fragaria vesca subsp. vesca]	-	-	-	-
Unigene0035754	0	10	0.001	1.9033	10.8943	0.00195752	0.0103274	yes	PREDICTED: BTB/POZ domain-containing protein At5g48130 [Jatropha curcas]	-	-	-	GO:0032446//protein modification by small protein conjugation
Unigene0026623	178	358	4.3407	8.8459	1.02708	4.93e-15	1.11e-13	yes	PREDICTED: BTB/POZ domain-containing protein At3g08570-like isoform X2 [Citrus sinensis]	-	-	-	-
Unigene0018519	324	856	10.5427	28.2228	1.42062	2e-54	1.71e-52	yes	PREDICTED: BTB/POZ and TAZ domain-containing protein 4-like isoform X1 [Citrus sinensis]	-	-	-	-
Unigene0023918	185	517	5.6566	16.0174	1.50163	4.46e-37	2.46e-35	yes	PREDICTED: BTB/POZ and TAZ domain-containing protein 1-like [Citrus sinensis]	-	GO:0043231//intracellular membrane-bounded organelle	GO:0000989//transcription factor binding transcription factor activity;GO:0046914//transition metal ion binding;GO:0090595	GO:0010468//regulation of gene expression;GO:0016570//histone modification
Unigene0033858	1	13	0.1323	1.743	3.71969	0.00183717	0.00982813	yes	PREDICTED: bromodomain-containing protein DDB_G0280777-like [Citrus sinensis]	ko03015//mRNA surveillance pathway//Translation//Genetic Information Processing	-	GO:0097159//organic cyclic compound binding	-
Unigene0014153	31	75	1.1192	2.7437	1.29365	2.41e-05	0.000198683	yes	PREDICTED: bromodomain-containing protein 3-like [Prunus mume]	-	-	-	-
Unigene0049235	225	944	4.0671	17.2901	2.08787	1.49e-101	2.92e-99	yes	PREDICTED: brassinosteroid LRR receptor kinase-like [Citrus sinensis]	-	-	-	-
Unigene0016067	311	816	8.2344	21.8918	1.41066	1.3e-51	1.05e-49	yes	PREDICTED: branched-chain-amino-acid aminotransferase 2, chloroplastic-like isoform X1 [Citrus sinensis]	ko01100//Metabolic pathways//Global and overview maps//Metabolism;ko01110//Biosynthesis of secondary metabolites//Global and overview maps//Metabolism;ko00280//Valine, leucine and isoleucine degradation//Amino acid metabolism//Metabolism;ko00290//Valine, leucine and isoleucine biosynthesis//Amino acid metabolism//Metabolism;ko00770//Pantothenate and CoA biosynthesis//Metabolism of cofactors and v…	-	GO:0004084//branched-chain-amino-acid transaminase activity	GO:0006520//cellular amino acid metabolic process
Unigene0046662	4234	8735	131.403	274.688	1.06379	7.55e-230	4.81e-227	yes	PREDICTED: blue copper protein-like [Citrus sinensis]	-	GO:0016020//membrane	-	GO:0050896//response to stimulus
Unigene0048078	7	30	0.7109	3.087	2.11849	0.00019356	0.00132204	yes	PREDICTED: blue copper protein-like [Citrus sinensis]	-	-	-	-
Unigene0047693	22	50	1.1656	2.6841	1.20337	0.00131935	0.00733926	yes	PREDICTED: bifunctional monodehydroascorbate reductase and carbonic anhydrase nectarin-3-like [Citrus sinensis]	ko00910//Nitrogen metabolism//Energy metabolism//Metabolism	-	GO:0046914//transition metal ion binding;GO:0016836//hydro-lyase activity	GO:0044237//cellular metabolic process
Unigene0021855	43	89	2.4974	5.2375	1.06845	5.95e-05	0.000455313	yes	PREDICTED: bifunctional epoxide hydrolase 2-like [Citrus sinensis]	-	GO:0042579//microbody	GO:0016803;GO:0004713//protein tyrosine kinase activity	GO:0006468//protein phosphorylation
Unigene0015039	80	165	1.324	2.767	1.06342	3.42e-08	4.3e-07	yes	PREDICTED: bifunctional dihydrofolate reductase-thymidylate synthase-like isoform X4 [Nelumbo nucifera]	ko01100//Metabolic pathways//Global and overview maps//Metabolism;ko00240//Pyrimidine metabolism//Nucleotide metabolism//Metabolism;ko00670//One carbon pool by folate//Metabolism of cofactors and vitamins//Metabolism;ko00790//Folate biosynthesis//Metabolism of cofactors and vitamins//Metabolism	-	GO:0042083//5,10-methylenetetrahydrofolate-dependent methyltransferase activity;GO:0016646//oxidoreductase activity, acting on the CH-NH group of donors, NAD or NADP as acceptor;GO:0000166//nucleotide binding	GO:0006544//glycine metabolic process;GO:0009117//nucleotide metabolic process;GO:0009177;GO:0009396//folic acid-containing compound biosynthetic process
Unigene0038049	4373	545	224.81	28.3892	-2.98529	0	0	yes	PREDICTED: bidirectional sugar transporter SWEET9-like [Citrus sinensis]	-	GO:0016021//integral component of membrane	GO:0015144//carbohydrate transmembrane transporter activity	GO:0008643//carbohydrate transport;GO:0009900;GO:0048229//gametophyte development
Unigene0025954	218	47	12.7714	2.79	-2.19458	1.56e-26	6.34e-25	yes	PREDICTED: bidirectional sugar transporter SWEET4-like [Citrus sinensis]	-	GO:0016021//integral component of membrane	GO:0015144//carbohydrate transmembrane transporter activity	GO:0008643//carbohydrate transport
Unigene0022640	120	312	6.4274	16.9327	1.3975	5.88e-21	1.85e-19	yes	PREDICTED: bidirectional sugar transporter SWEET3 [Vitis vinifera]	-	-	-	-
Unigene0015925	2	14	0.1094	0.7761	2.82663	0.00419502	0.0201011	yes	PREDICTED: betaine aldehyde dehydrogenase 1, chloroplastic-like [Malus domestica]	ko00260//Glycine, serine and threonine metabolism//Amino acid metabolism//Metabolism	-	-	-
Unigene0035380	255	540	7.666	16.4491	1.10146	2.85e-24	1.05e-22	yes	PREDICTED: beta-glucosidase 44-like [Citrus sinensis]	ko01100//Metabolic pathways//Global and overview maps//Metabolism;ko01110//Biosynthesis of secondary metabolites//Global and overview maps//Metabolism;ko00500//Starch and sucrose metabolism//Carbohydrate metabolism//Metabolism;ko00940//Phenylpropanoid biosynthesis//Biosynthesis of other secondary metabolites//Metabolism;ko00460//Cyanoamino acid metabolism//Metabolism of other amino acids//Metabol…	-	GO:0015926//glucosidase activity	GO:0044238
Unigene0014779	37	136	1.1006	4.0992	1.89705	1.35e-14	2.95e-13	yes	PREDICTED: beta-glucosidase 17-like isoform X2 [Citrus sinensis]	ko01100//Metabolic pathways//Global and overview maps//Metabolism;ko01110//Biosynthesis of secondary metabolites//Global and overview maps//Metabolism;ko00500//Starch and sucrose metabolism//Carbohydrate metabolism//Metabolism;ko00940//Phenylpropanoid biosynthesis//Biosynthesis of other secondary metabolites//Metabolism;ko00460//Cyanoamino acid metabolism//Metabolism of other amino acids//Metabol…	-	GO:0015926//glucosidase activity	GO:0044238
Unigene0022944	22299	1447	670.369	44.0776	-3.92684	0	0	yes	PREDICTED: beta-glucosidase 12-like [Vitis vinifera]	ko01100//Metabolic pathways//Global and overview maps//Metabolism;ko01110//Biosynthesis of secondary metabolites//Global and overview maps//Metabolism;ko00500//Starch and sucrose metabolism//Carbohydrate metabolism//Metabolism;ko00940//Phenylpropanoid biosynthesis//Biosynthesis of other secondary metabolites//Metabolism;ko00460//Cyanoamino acid metabolism//Metabolism of other amino acids//Metabol…	-	GO:0004553//hydrolase activity, hydrolyzing O-glycosyl compounds	GO:0008152//metabolic process
Unigene0034275	109	261	3.4425	8.3524	1.27873	1.23e-15	2.88e-14	yes	PREDICTED: beta-glucosidase 12 [Vitis vinifera]	ko01100//Metabolic pathways//Global and overview maps//Metabolism;ko01110//Biosynthesis of secondary metabolites//Global and overview maps//Metabolism;ko00500//Starch and sucrose metabolism//Carbohydrate metabolism//Metabolism;ko00940//Phenylpropanoid biosynthesis//Biosynthesis of other secondary metabolites//Metabolism;ko00460//Cyanoamino acid metabolism//Metabolism of other amino acids//Metabol…	-	GO:0015926//glucosidase activity	GO:0044238
Unigene0025699	139	315	2.8307	6.4999	1.19926	6.07e-17	1.54e-15	yes	PREDICTED: beta-galactosidase 16-like isoform X1 [Citrus sinensis]	-	GO:0005576//extracellular region	GO:0005488//binding;GO:0015925	GO:0044238
Unigene0026931	16	4	2.8652	0.7258	-1.98099	0.0118586	0.048095	yes	PREDICTED: beta-galactosidase 16-like [Citrus sinensis]	-	GO:0005576//extracellular region	GO:0005488//binding;GO:0015925	GO:0044238
Unigene0016832	11	45	1.2184	5.0506	2.05147	5.53e-06	5.08e-05	yes	PREDICTED: beta-galactosidase 10 [Gossypium raimondii]	-	-	-	-
Unigene0049727	35	70	1.7314	3.5087	1.019	0.000847353	0.00497035	yes	PREDICTED: beta-carotene isomerase D27, chloroplastic-like [Citrus sinensis]	-	-	-	-
Unigene0032966	3122	918	125.258	37.3195	-1.7469	1.68e-253	1.37e-250	yes	PREDICTED: beta-carotene hydroxylase 2, chloroplastic-like isoform X1 [Gossypium raimondii]	ko01100//Metabolic pathways//Global and overview maps//Metabolism;ko01110//Biosynthesis of secondary metabolites//Global and overview maps//Metabolism;ko00906//Carotenoid biosynthesis//Metabolism of terpenoids and polyketides//Metabolism	GO:0031224//intrinsic component of membrane	GO:0046914//transition metal ion binding;GO:0003824//catalytic activity	GO:0006631//fatty acid metabolic process
Unigene0045407	20	44	2.8652	6.387	1.1565	0.00374401	0.0183578	yes	PREDICTED: beta-amyrin synthase-like [Citrus sinensis]	-	-	GO:0031559//oxidosqualene cyclase activity	GO:0016104//triterpenoid biosynthetic process
Unigene0041523	91	202	2.0243	4.5531	1.16943	4.75e-11	8e-10	yes	PREDICTED: beta-amyrin synthase-like [Citrus sinensis]	-	-	GO:0031559//oxidosqualene cyclase activity	GO:0016104//triterpenoid biosynthetic process
Unigene0045406	0	8	0.001	1.3482	10.3968	0.00782344	0.0338197	yes	PREDICTED: beta-amyrin synthase-like [Citrus sinensis]	-	-	GO:0016853//isomerase activity	-
Unigene0037702	16	44	1.1236	3.1309	1.47845	0.000401804	0.00256022	yes	PREDICTED: beta-1,4-mannosyl-glycoprotein 4-beta-N-acetylglucosaminyltransferase-like [Citrus sinensis]	ko01100//Metabolic pathways//Global and overview maps//Metabolism;ko00510//N-Glycan biosynthesis//Glycan biosynthesis and metabolism//Metabolism	-	GO:0008375//acetylglucosaminyltransferase activity	GO:0006486//protein glycosylation
Unigene0031547	19	5	2.1002	0.56	-1.90703	0.00664208	0.0299106	yes	PREDICTED: beta-1,3-galactosyltransferase 15-like isoform X1 [Citrus sinensis]	-	GO:0043231//intracellular membrane-bounded organelle;GO:0031224//intrinsic component of membrane	GO:0005488//binding;GO:0016758//transferase activity, transferring hexosyl groups	GO:0006464//cellular protein modification process
Unigene0031548	71	24	3.595	1.2313	-1.54581	1.55e-06	1.54e-05	yes	PREDICTED: beta-1,3-galactosyltransferase 15-like isoform X1 [Citrus sinensis]	-	GO:0043231//intracellular membrane-bounded organelle;GO:0031224//intrinsic component of membrane;GO:0031090//organelle membrane	GO:0005488//binding;GO:0035250//UDP-galactosyltransferase activity	GO:0006464//cellular protein modification process;GO:0033692//cellular polysaccharide biosynthetic process
Unigene0037197	26	65	0.9899	2.5076	1.34095	5.52e-05	0.000423829	yes	PREDICTED: BEACH domain-containing protein lvsC-like isoform X7 [Citrus sinensis]	-	-	-	-
Unigene0015468	489	199	37.0001	15.257	-1.27806	2.77e-27	1.16e-25	yes	PREDICTED: basic form of pathogenesis-related protein 1-like [Citrus sinensis]	-	-	-	-
Unigene0007992	3	18	0.2223	1.3515	2.60398	0.00149764	0.00820263	yes	PREDICTED: BAG family molecular chaperone regulator 5, mitochondrial-like [Malus domestica]	-	-	-	-
Unigene0035431	182	55	12.6815	3.8831	-1.70744	2.21e-16	5.44e-15	yes	PREDICTED: BAG family molecular chaperone regulator 2-like [Populus euphratica]	-	-	-	-
Unigene0035295	952	378	33.2965	13.396	-1.31357	1.19e-52	9.79e-51	yes	PREDICTED: BAG family molecular chaperone regulator 1-like isoform X1 [Citrus sinensis]	-	-	-	-
Unigene0001625	1	12	0.1249	1.5191	3.60437	0.0034275	0.0169668	yes	PREDICTED: B3 domain-containing transcription factor VRN1-like [Citrus sinensis]	-	-	-	-
Unigene0002814	29	70	2.2777	5.5708	1.29031	4.8e-05	0.000373778	yes	PREDICTED: B3 domain-containing protein Os02g0764100-like [Jatropha curcas]	-	-	-	-
Unigene0002813	214	595	4.6848	13.1982	1.49428	8.64e-42	5.38e-40	yes	PREDICTED: B3 domain-containing protein Os02g0764100-like [Jatropha curcas]	-	-	-	-
Unigene0002913	43	14	7.9383	2.6188	-1.59992	0.000157128	0.0010929	yes	PREDICTED: B3 domain-containing protein Os01g0723500-like [Prunus mume]	-	-	-	GO:0034645//cellular macromolecule biosynthetic process;GO:0010467//gene expression
Unigene0047264	77	234	2.4205	7.4533	1.62257	8.8e-20	2.63e-18	yes	PREDICTED: axoneme-associated protein mst101(2)-like isoform X2 [Solanum lycopersicum]	-	GO:0015630//microtubule cytoskeleton	-	GO:0000280//nuclear division
Unigene0017699	4	16	0.2676	1.0846	2.01901	0.0118586	0.048095	yes	PREDICTED: axoneme-associated protein mst101(2)-like isoform X2 [Solanum lycopersicum]	-	GO:0043231//intracellular membrane-bounded organelle;GO:0015630//microtubule cytoskeleton	-	GO:0000280//nuclear division;GO:0048580;GO:0034968//histone lysine methylation;GO:0006305;GO:0010629//negative regulation of gene expression;GO:1902410;GO:0007017//microtubule-based process
Unigene0018351	3180	1244	142.601	56.5246	-1.33504	3.37e-164	1.35e-161	yes	PREDICTED: axial regulator YABBY 5 [Jatropha curcas]	-	GO:0043231//intracellular membrane-bounded organelle	GO:0043169//cation binding;GO:0003676//nucleic acid binding;GO:0001071//nucleic acid binding transcription factor activity	GO:0048869//cellular developmental process;GO:0010608//posttranscriptional regulation of gene expression;GO:0009887//organ morphogenesis;GO:0006355//regulation of transcription, DNA-templated;GO:0006325//chromatin organization
Unigene0032809	14	36	0.8586	2.237	1.38151	0.00263377	0.0134498	yes	PREDICTED: auxin-responsive protein IAA26-like isoform X1 [Citrus sinensis]	-	-	-	GO:0009987//cellular process
Unigene0015524	40	3	5.4402	0.4134	-3.71805	3.12e-09	4.4e-08	yes	PREDICTED: auxin-induced protein X15-like [Gossypium raimondii]	ko04075//Plant hormone signal transduction//Signal transduction//Environmental Information Processing	-	-	-
Unigene0041891	72	8	8.0416	0.9054	-3.15086	5.95e-14	1.25e-12	yes	PREDICTED: auxin-induced protein X15-like [Gossypium raimondii]	ko04075//Plant hormone signal transduction//Signal transduction//Environmental Information Processing	-	-	-
Unigene0041890	68	14	5.7529	1.2001	-2.26113	1.22e-09	1.79e-08	yes	PREDICTED: auxin-induced protein X15-like [Gossypium raimondii]	ko04075//Plant hormone signal transduction//Signal transduction//Environmental Information Processing	-	-	-
Unigene0046264	91	24	7.8978	2.1105	-1.90387	2.52e-10	3.95e-09	yes	PREDICTED: auxin-induced protein X15-like [Gossypium raimondii]	ko04075//Plant hormone signal transduction//Signal transduction//Environmental Information Processing	-	-	-
Unigene0001537	99	24	11.8452	2.9096	-2.02541	9.55e-12	1.7e-10	yes	PREDICTED: auxin-induced protein X10A-like [Citrus sinensis]	ko04075//Plant hormone signal transduction//Signal transduction//Environmental Information Processing	-	-	-
Unigene0020476	33	10	3.4291	1.0529	-1.70346	0.000614054	0.00372735	yes	PREDICTED: auxin-induced protein X10A-like [Citrus sinensis]	ko04075//Plant hormone signal transduction//Signal transduction//Environmental Information Processing	-	-	-
Unigene0022078	419	198	26.2655	12.5764	-1.06245	4.81e-18	1.3e-16	yes	PREDICTED: auxin-induced protein AUX22 [Populus euphratica]	ko04075//Plant hormone signal transduction//Signal transduction//Environmental Information Processing	GO:0043231//intracellular membrane-bounded organelle	GO:0001071//nucleic acid binding transcription factor activity;GO:0005515//protein binding	GO:0034645//cellular macromolecule biosynthetic process;GO:0010468//regulation of gene expression;GO:0014070//response to organic cyclic compound;GO:0009755//hormone-mediated signaling pathway
Unigene0042699	42	12	3.9172	1.1341	-1.78827	5.33e-05	0.000410504	yes	PREDICTED: auxin-induced protein 6B-like [Solanum tuberosum]	-	-	-	-
Unigene0051255	32	6	2.7506	0.5226	-2.39597	2.47e-05	0.000203571	yes	PREDICTED: auxin-induced protein 6B-like [Citrus sinensis]	ko04075//Plant hormone signal transduction//Signal transduction//Environmental Information Processing	-	-	-
Unigene0051254	32	7	2.5968	0.5756	-2.1736	7.13e-05	0.000533604	yes	PREDICTED: auxin-induced protein 6B-like [Citrus sinensis]	ko04075//Plant hormone signal transduction//Signal transduction//Environmental Information Processing	-	-	-
Unigene0033090	127	25	10.4005	2.0745	-2.32582	2.62e-17	6.78e-16	yes	PREDICTED: auxin-induced protein 15A [Vitis vinifera]	ko04075//Plant hormone signal transduction//Signal transduction//Environmental Information Processing	-	-	-
Unigene0010599	23	75	0.5551	1.834	1.72417	1.41e-07	1.64e-06	yes	PREDICTED: auxin transporter-like protein 1 [Nicotiana sylvestris]	ko04075//Plant hormone signal transduction//Signal transduction//Environmental Information Processing	GO:0043231//intracellular membrane-bounded organelle;GO:0031224//intrinsic component of membrane	GO:0080161//auxin transmembrane transporter activity;GO:0015291//secondary active transmembrane transporter activity;GO:0042562//hormone binding;GO:0046943//carboxylic acid transmembrane transporter activity	GO:0006865//amino acid transport;GO:0009630//gravitropism;GO:0043479;GO:0009639//response to red or far red light;GO:0005976//polysaccharide metabolic process;GO:0045229//external encapsulating structure organization;GO:0009755//hormone-mediated signaling pathway;GO:0009791//post-embryonic development;GO:0032535//regulation of cellular component size;GO:0009826//unidimensional cell growth;GO:0022…
Unigene0015586	0	9	0.001	1.0815	10.0788	0.00391328	0.0189403	yes	PREDICTED: auxin response factor 18 [Fragaria vesca subsp. vesca]	-	GO:0043231//intracellular membrane-bounded organelle	GO:0003676//nucleic acid binding;GO:0005515//protein binding	GO:0034645//cellular macromolecule biosynthetic process;GO:0010468//regulation of gene expression;GO:0009755//hormone-mediated signaling pathway
Unigene0048588	6	20	0.3893	1.3148	1.75589	0.00939996	0.0396331	yes	PREDICTED: auxin response factor 11-like isoform X2 [Camelina sativa]	ko04075//Plant hormone signal transduction//Signal transduction//Environmental Information Processing	-	-	-
Unigene0021548	28	7	2.2318	0.5653	-1.98112	0.000513761	0.0031808	yes	PREDICTED: autophagy-related protein 18g [Eucalyptus grandis]	-	-	-	-
Unigene0041526	2	20	0.2082	2.1099	3.34113	0.000122056	0.000871796	yes	PREDICTED: autophagy-related protein 18b-like isoform X2 [Jatropha curcas]	-	GO:0031090//organelle membrane;GO:0043231//intracellular membrane-bounded organelle	-	GO:0051234//establishment of localization;GO:0008104//protein localization;GO:0044248//cellular catabolic process
Unigene0046144	25	119	1.438	6.9354	2.26992	5.46e-16	1.31e-14	yes	PREDICTED: ATP-dependent RNA helicase DBP4 [Eucalyptus grandis]	-	-	-	-
Unigene0006569	0	8	0.001	1.7995	10.8134	0.00782344	0.0338197	yes	PREDICTED: ATP-dependent DNA helicase MER3 homolog [Jatropha curcas]	-	-	GO:0097159//organic cyclic compound binding;GO:0004386//helicase activity;GO:1901363;GO:0036094//small molecule binding	GO:1903046;GO:0006310//DNA recombination;GO:0044710;GO:0051276//chromosome organization;GO:0007059//chromosome segregation;GO:1902589;GO:0007126//meiotic nuclear division
Unigene0036403	36	114	1.3934	4.4708	1.68192	9.34e-11	1.53e-09	yes	PREDICTED: ATPase family AAA domain-containing protein At1g05910-like [Eucalyptus grandis]	-	-	-	-
Unigene0005256	5	28	0.4884	2.7712	2.50438	6.7e-05	0.000504252	yes	PREDICTED: ATPase 9, plasma membrane-type isoform X3 [Eucalyptus grandis]	ko00190//Oxidative phosphorylation//Energy metabolism//Metabolism	GO:0031224//intrinsic component of membrane	GO:0017111//nucleoside-triphosphatase activity;GO:0043169//cation binding;GO:0032550	GO:0009152//purine ribonucleotide biosynthetic process
Unigene0005527	65	161	1.0754	2.6991	1.32761	7.01e-11	1.16e-09	yes	PREDICTED: ATPase 10, plasma membrane-type [Eucalyptus grandis]	ko00190//Oxidative phosphorylation//Energy metabolism//Metabolism	-	-	-
Unigene0009159	47	100	2.595	5.5945	1.10827	1.15e-05	0.000100215	yes	PREDICTED: AT-hook motif nuclear-localized protein 20 [Jatropha curcas]	-	-	-	-
Unigene0002181	283	657	6.4421	15.154	1.2341	1.73e-34	9e-33	yes	PREDICTED: aspartic proteinase-like protein 1-like isoform X1 [Citrus sinensis]	-	-	GO:0004175//endopeptidase activity	GO:0019538//protein metabolic process
Unigene0002746	406	959	12.929	30.944	1.25905	4.07e-50	3.14e-48	yes	PREDICTED: aspartic proteinase nepenthesin-2-like [Populus euphratica]	-	-	GO:0004175//endopeptidase activity	GO:0019538//protein metabolic process
Unigene0026885	17	55	0.6209	2.0353	1.71281	8.44e-06	7.54e-05	yes	PREDICTED: aspartic proteinase nepenthesin-2-like [Citrus sinensis]	-	-	-	-
Unigene0037656	41	94	2.4392	5.6665	1.21605	4.49e-06	4.17e-05	yes	PREDICTED: aspartic proteinase nepenthesin-2 [Vitis vinifera]	-	-	GO:0008233//peptidase activity	GO:0071704;GO:0044238
Unigene0014219	44	0	1.6069	0.001	-10.6501	1.19e-13	2.46e-12	yes	PREDICTED: aspartic proteinase CDR1-like [Prunus mume]	-	-	-	-
Unigene0014220	57	9	2.0789	0.3326	-2.64396	1.25e-09	1.83e-08	yes	PREDICTED: aspartic proteinase CDR1-like [Prunus mume]	-	-	-	-
Unigene0032458	148	551	4.2931	16.1951	1.91547	4.96e-55	4.32e-53	yes	PREDICTED: aspartic proteinase CDR1-like [Eucalyptus grandis]	-	-	-	-
Unigene0021703	16	1	1.2457	0.0789	-3.98079	0.000276113	0.00182172	yes	PREDICTED: aspartic proteinase Asp1-like [Tarenaya hassleriana]	-	-	GO:0004175//endopeptidase activity	GO:0019538//protein metabolic process
Unigene0021702	4353	8808	72.3553	148.347	1.03581	3.5e-220	2.09e-217	yes	PREDICTED: aspartic proteinase Asp1-like [Citrus sinensis]	-	-	GO:0004175//endopeptidase activity	GO:0019538//protein metabolic process
Unigene0001800	33	13	3.4224	1.3661	-1.32495	0.00457933	0.0216188	yes	PREDICTED: aspartic proteinase Asp1 [Jatropha curcas]	-	-	-	-
Unigene0008915	26	64	1.5502	3.8666	1.31861	7.94e-05	0.000588808	yes	PREDICTED: aspartate carbamoyltransferase 1, chloroplastic [Jatropha curcas]	ko01100//Metabolic pathways//Global and overview maps//Metabolism;ko00240//Pyrimidine metabolism//Nucleotide metabolism//Metabolism;ko00250//Alanine, aspartate and glutamate metabolism//Amino acid metabolism//Metabolism	-	-	-
Unigene0025631	670	1643	23.4182	58.1885	1.3131	5.88e-87	9.22e-85	yes	PREDICTED: aspartate and glycine-rich protein [Tarenaya hassleriana]	-	-	-	-
Unigene0043824	1288	337	22.8062	6.0463	-1.9153	2.14e-119	5.27e-117	yes	PREDICTED: asparagine--tRNA ligase, cytoplasmic 2-like isoform X1 [Citrus sinensis]	ko00970//Aminoacyl-tRNA biosynthesis//Translation//Genetic Information Processing	GO:0009536//plastid	GO:0032550;GO:0004812//aminoacyl-tRNA ligase activity	GO:0006418//tRNA aminoacylation for protein translation
Unigene0032217	479	1267	11.8749	31.8267	1.42232	8.6e-78	1.15e-75	yes	PREDICTED: asparagine synthetase [glutamine-hydrolyzing] 1-like [Citrus sinensis]	ko01100//Metabolic pathways//Global and overview maps//Metabolism;ko01110//Biosynthesis of secondary metabolites//Global and overview maps//Metabolism;ko00250//Alanine, aspartate and glutamate metabolism//Amino acid metabolism//Metabolism;ko00910//Nitrogen metabolism//Energy metabolism//Metabolism	-	GO:0032550;GO:0016884//carbon-nitrogen ligase activity, with glutamine as amido-N-donor	GO:0009642//response to light intensity;GO:0009064//glutamine family amino acid metabolic process;GO:0006529//asparagine biosynthetic process
Unigene0004954	20	49	1.7937	4.4529	1.31181	0.000649708	0.00392278	yes	PREDICTED: arabinogalactan peptide 20-like [Nelumbo nucifera]	-	GO:0031224//intrinsic component of membrane	-	GO:0044763;GO:0006811//ion transport;GO:0009605//response to external stimulus
Unigene0023171	31	11	3.882	1.3958	-1.47571	0.002916	0.014739	yes	PREDICTED: arabinogalactan peptide 20-like [Fragaria vesca subsp. vesca]	-	GO:0043231//intracellular membrane-bounded organelle	-	-
Unigene0022322	100	419	7.8426	33.2964	2.08596	3.6e-47	2.6e-45	yes	PREDICTED: arabinogalactan peptide 16-like [Pyrus x bretschneideri]	-	-	-	-
Unigene0049964	235	607	13.4162	35.1134	1.38805	3.44e-38	1.95e-36	yes	PREDICTED: aquaporin TIP4-1-like [Citrus sinensis]	-	-	-	-
Unigene0046802	60	23	3.6095	1.402	-1.36431	6.18e-05	0.000469532	yes	PREDICTED: aquaporin TIP1-3-like [Eucalyptus grandis]	-	GO:0031224//intrinsic component of membrane;GO:0031090//organelle membrane;GO:0043231//intracellular membrane-bounded organelle	GO:0042887;GO:0005372//water transmembrane transporter activity	GO:0050896//response to stimulus;GO:0015840//urea transport;GO:0042044//fluid transport
Unigene0037445	12	31	0.6283	1.6447	1.3883	0.00545034	0.0252427	yes	PREDICTED: aquaporin SIP1-1 [Jatropha curcas]	-	GO:0031224//intrinsic component of membrane	-	GO:0051234//establishment of localization
Unigene0029914	17	4	0.825	0.1967	-2.0684	0.00722652	0.0321411	yes	PREDICTED: aquaporin NIP2-1-like [Citrus sinensis]	-	GO:0031224//intrinsic component of membrane	-	GO:0051234//establishment of localization
Unigene0001856	46	110	1.6453	3.9865	1.27677	2.46e-07	2.77e-06	yes	PREDICTED: AP-4 complex subunit mu-like [Citrus sinensis]	-	-	-	-
Unigene0007332	2	15	0.2993	2.2744	2.92582	0.0023592	0.0121949	yes	PREDICTED: AP2/ERF and B3 domain-containing transcription repressor RAV2-like [Populus euphratica]	-	-	-	-
Unigene0013522	40	116	1.3372	3.9293	1.55506	6.89e-10	1.03e-08	yes	PREDICTED: AP2/ERF and B3 domain-containing transcription factor At1g51120-like [Citrus sinensis]	-	GO:0043231//intracellular membrane-bounded organelle	GO:0003676//nucleic acid binding;GO:0001071//nucleic acid binding transcription factor activity	GO:0044238;GO:0034645//cellular macromolecule biosynthetic process;GO:0010468//regulation of gene expression
Unigene0051248	80	20	2.9417	0.7452	-1.98095	1.22e-09	1.79e-08	yes	PREDICTED: anthraniloyl-CoA:methanol acyltransferase-like [Citrus sinensis]	-	-	GO:0016746//transferase activity, transferring acyl groups	-
Unigene0004331	185	542	6.3142	18.7443	1.56978	3.16e-41	1.94e-39	yes	PREDICTED: anthraniloyl-CoA:methanol acyltransferase-like [Citrus sinensis]	-	-	-	-
Unigene0010406	166	559	5.209	17.7739	1.77068	3.66e-50	2.84e-48	yes	PREDICTED: anthraniloyl-CoA:methanol acyltransferase-like [Citrus sinensis]	-	-	GO:0016740//transferase activity	-
Unigene0044198	116	246	2.602	5.5912	1.10354	5.14e-12	9.38e-11	yes	PREDICTED: anoctamin-like protein At1g73020 [Gossypium raimondii]	-	-	-	-
Unigene0050911	26	85	1.1458	3.7957	1.72801	1.85e-08	2.4e-07	yes	PREDICTED: ankyrin-3-like [Citrus sinensis]	-	-	-	-
Unigene0050910	0	10	0.001	0.6882	9.42668	0.00195752	0.0103274	yes	PREDICTED: ankyrin-3-like [Citrus sinensis]	-	-	-	-
Unigene0048756	25	84	1.0668	3.6318	1.7674	1.33e-08	1.75e-07	yes	PREDICTED: ankyrin-2-like [Jatropha curcas]	-	-	-	-
Unigene0016385	11	31	0.9455	2.6999	1.51376	0.002916	0.014739	yes	PREDICTED: ankyrin repeat-containing protein At5g02620-like isoform X2 [Fragaria vesca subsp. vesca]	-	-	-	-
Unigene0016386	10	37	0.8909	3.3401	1.90656	0.00010027	0.000729748	yes	PREDICTED: ankyrin repeat-containing protein At5g02620-like [Vitis vinifera]	-	-	-	-
Unigene0028240	20	51	0.7192	1.8582	1.36944	0.000310528	0.00202851	yes	PREDICTED: ankyrin repeat-containing protein At5g02620-like [Populus euphratica]	-	-	-	-
Unigene0033346	66	228	2.2455	7.8601	1.80751	2.69e-22	9.04e-21	yes	PREDICTED: ankyrin repeat-containing protein At5g02620-like [Jatropha curcas]	-	-	-	-
Unigene0051998	20	4	1.2436	0.252	-2.30303	0.0015534	0.00846113	yes	PREDICTED: ankyrin repeat-containing protein At5g02620-like [Citrus sinensis]	-	-	-	-
Unigene0019473	129	568	2.3124	10.3166	2.1575	1.47e-65	1.58e-63	yes	PREDICTED: ankyrin repeat-containing protein At5g02620-like [Citrus sinensis]	-	-	-	-
Unigene0048314	1	12	0.09	1.0942	3.60381	0.0034275	0.0169668	yes	PREDICTED: ankyrin repeat-containing protein At5g02620-like [Citrus sinensis]	-	-	-	-
Unigene0042443	116	296	2.4267	6.2744	1.37048	1.87e-19	5.5e-18	yes	PREDICTED: ankyrin repeat-containing protein At3g12360-like isoform X2 [Prunus mume]	-	-	-	-
Unigene0025708	68	151	1.3728	3.0889	1.16997	1.08e-08	1.44e-07	yes	PREDICTED: ankyrin repeat-containing protein At3g12360-like isoform X2 [Populus euphratica]	-	-	-	-
Unigene0042442	2	16	0.2608	2.114	3.01896	0.00131833	0.00733535	yes	PREDICTED: ankyrin repeat-containing protein At3g12360-like isoform X2 [Nelumbo nucifera]	-	-	-	-
Unigene0029555	47	123	1.0181	2.6998	1.40697	3.91e-09	5.47e-08	yes	PREDICTED: ankyrin repeat-containing protein At3g12360-like isoform X1 [Prunus mume]	-	-	-	-
Unigene0027546	80	428	1.3909	7.5398	2.43851	3.72e-58	3.5e-56	yes	PREDICTED: ankyrin repeat-containing protein At3g12360-like isoform X1 [Prunus mume]	-	-	-	-
Unigene0016543	394	1058	6.0201	16.3799	1.44407	9.16e-68	1.03e-65	yes	PREDICTED: ankyrin repeat-containing protein At3g12360-like isoform X1 [Citrus sinensis]	-	-	-	-
Unigene0044068	18	38	0.79	1.69	1.0971	0.0105615	0.0439332	yes	PREDICTED: ankyrin repeat-containing protein At3g12360-like [Populus euphratica]	-	-	-	-
Unigene0027746	50	16	2.286	0.7412	-1.62489	3.42e-05	0.000274415	yes	PREDICTED: ankyrin repeat-containing protein At3g12360-like [Citrus sinensis]	-	-	-	-
Unigene0018638	277	582	12.6004	26.8254	1.09013	1.67e-25	6.48e-24	yes	PREDICTED: ankyrin repeat-containing protein At2g01680-like [Populus euphratica]	-	-	-	-
Unigene0026667	54	148	2.6445	7.3439	1.47355	2.23e-11	3.86e-10	yes	PREDICTED: anaphase-promoting complex subunit 8-like [Eucalyptus grandis]	ko04120//Ubiquitin mediated proteolysis//Folding, sorting and degradation//Genetic Information Processing	-	-	-
Unigene0042984	3	18	0.5284	3.2125	2.60399	0.00149764	0.00820263	yes	PREDICTED: anaphase-promoting complex subunit 8-like [Citrus sinensis]	ko04120//Ubiquitin mediated proteolysis//Folding, sorting and degradation//Genetic Information Processing	GO:0000152//nuclear ubiquitin ligase complex	-	GO:0044786//cell cycle DNA replication;GO:0003006//developmental process involved in reproduction;GO:0001558//regulation of cell growth;GO:0044702//single organism reproductive process;GO:0007088//regulation of mitosis;GO:0032446//protein modification by small protein conjugation;GO:0006952//defense response;GO:0006606//protein import into nucleus
Unigene0000114	13	0	1.3802	0.001	-10.4307	0.000245094	0.00163464	yes	PREDICTED: ammonium transporter 3 member 1-like [Populus euphratica]	-	-	-	-
Unigene0031539	727	1492	22.5887	46.9729	1.05623	1.13e-56	1.03e-54	yes	PREDICTED: ammonium transporter 2 [Prunus mume]	-	GO:0005911//cell-cell junction;GO:0031224//intrinsic component of membrane	GO:0015291//secondary active transmembrane transporter activity;GO:0015077//monovalent inorganic cation transmembrane transporter activity	GO:0006865//amino acid transport;GO:0009696//salicylic acid metabolic process;GO:0009620//response to fungus;GO:0015748;GO:0051049//regulation of transport;GO:0009755//hormone-mediated signaling pathway;GO:0016482//cytoplasmic transport;GO:0009617//response to bacterium;GO:0042743//hydrogen peroxide metabolic process;GO:0006605//protein targeting;GO:0043067//regulation of programmed cell death;GO…
Unigene0000680	1983	4158	50.5365	107.371	1.08721	5.25e-144	1.73e-141	yes	PREDICTED: ammonium transporter 1 member 1-like [Eucalyptus grandis]	-	-	-	-
Unigene0025165	41	90	2.9251	6.5061	1.15331	1.71e-05	0.000144775	yes	PREDICTED: amino-acid permease BAT1 homolog [Eucalyptus grandis]	-	GO:0031224//intrinsic component of membrane	GO:0046943//carboxylic acid transmembrane transporter activity	GO:0044763;GO:0006865//amino acid transport
Unigene0025166	36	102	1.7991	5.1649	1.52147	1.27e-08	1.68e-07	yes	PREDICTED: amino-acid permease BAT1 homolog [Eucalyptus grandis]	-	GO:0031224//intrinsic component of membrane	GO:0046943//carboxylic acid transmembrane transporter activity	GO:0044763;GO:0006865//amino acid transport
[truncated: 2,355 more rows]
