# Supplementary material for: Transcriptional changes in litchi (Litchi chinensis Sonn.) inflorescences treated with uniconazole
Source: PLoS One. 2017 Apr 18;12(4):e0176053. doi: 10.1371/journal.pone.0176053 (PMC5395186; doi:10.1371/journal.pone.0176053)
Supplement: S2 Table — (XLSX) [file pone.0176053.s003.xlsx]

## Sheet: S2 File
Ontology	Class	number_of_CK-VS-T_up	number_of_CK-VS-T_down
biological_process	biological regulation	148	63
biological_process	cellular component organization or biogenesis	65	33
biological_process	cellular process	477	165
biological_process	developmental process	62	27
biological_process	growth	4	0
biological_process	immune system process	20	1
biological_process	localization	133	45
biological_process	metabolic process	526	211
biological_process	multi-organism process	32	11
biological_process	multicellular organismal process	48	17
biological_process	negative regulation of biological process	12	9
biological_process	positive regulation of biological process	13	2
biological_process	regulation of biological process	142	55
biological_process	reproduction	8	1
biological_process	reproductive process	24	9
biological_process	response to stimulus	123	46
biological_process	signaling	53	12
biological_process	single-organism process	369	152
cellular_component	cell	245	106
cellular_component	cell junction	8	4
cellular_component	cell part	236	103
cellular_component	macromolecular complex	51	24
cellular_component	membrane	137	50
cellular_component	membrane part	124	49
cellular_component	organelle	183	66
cellular_component	organelle part	58	21
cellular_component	virion	1	0
molecular_function	antioxidant activity	1	1
molecular_function	binding	485	157
molecular_function	catalytic activity	502	197
molecular_function	enzyme regulator activity	5	0
molecular_function	molecular function regulator	6	4
molecular_function	molecular transducer activity	9	1
molecular_function	protein binding transcription factor activity	1	0
molecular_function	transporter activity	45	23

## Sheet: Sheet1
Categories	Gene Ontology term	Cluster frequency	Genome frequency of use	P-value
Biological process	calcium ion transport	16 out of 986 genes, 1.6%	63 out of 12745 genes, 0.5%	1.66e-05
Biological process	pollen wall assembly	9 out of 986 genes, 0.9%	30 out of 12745 genes, 0.2%	0.0003
Biological process	extracellular matrix assembly	9 out of 986 genes, 0.9%	30 out of 12745 genes, 0.2%	0.0003
Biological process	cellular component assembly involved in morphogenesis	9 out of 986 genes, 0.9%	32 out of 12745 genes, 0.3%	0.00052
Biological process	phosphorylation	46 out of 986 genes, 4.7%	367 out of 12745 genes, 2.9%	0.00075
Biological process	organic anion transport	22 out of 986 genes, 2.2%	137 out of 12745 genes, 1.1%	0.0008
Biological process	ion transport	80 out of 986 genes, 8.1%	743 out of 12745 genes, 5.8%	0.00141
Biological process	protein phosphorylation	35 out of 986 genes, 3.5%	269 out of 12745 genes, 2.1%	0.00164
Biological process	external encapsulating structure organization	37 out of 986 genes, 3.8%	291 out of 12745 genes, 2.3%	0.00185
Biological process	organic acid transport	19 out of 986 genes, 1.9%	119 out of 12745 genes, 0.9%	0.0019
Biological process	carboxylic acid transport	19 out of 986 genes, 1.9%	119 out of 12745 genes, 0.9%	0.0019
Biological process	anion transport	35 out of 986 genes, 3.5%	272 out of 12745 genes, 2.1%	0.00198
Biological process	defense response, incompatible interaction	15 out of 986 genes, 1.5%	86 out of 12745 genes, 0.7%	0.00229
Biological process	extracellular matrix organization	9 out of 986 genes, 0.9%	39 out of 12745 genes, 0.3%	0.00243
Biological process	extracellular structure organization	9 out of 986 genes, 0.9%	39 out of 12745 genes, 0.3%	0.00243
Biological process	divalent metal ion transport	19 out of 986 genes, 1.9%	123 out of 12745 genes, 1.0%	0.0028
Biological process	divalent inorganic cation transport	19 out of 986 genes, 1.9%	123 out of 12745 genes, 1.0%	0.0028
Biological process	defense response	35 out of 986 genes, 3.5%	288 out of 12745 genes, 2.3%	0.00507
Biological process	response to biotic stimulus	43 out of 986 genes, 4.4%	372 out of 12745 genes, 2.9%	0.00513
Biological process	response to external biotic stimulus	43 out of 986 genes, 4.4%	372 out of 12745 genes, 2.9%	0.00513
Biological process	response to other organism	43 out of 986 genes, 4.4%	372 out of 12745 genes, 2.9%	0.00513
Biological process	defense response to other organism	17 out of 986 genes, 1.7%	112 out of 12745 genes, 0.9%	0.00545
Biological process	primary meristem tissue development	3 out of 986 genes, 0.3%	6 out of 12745 genes, 0.0%	0.00772
Biological process	embryonic meristem development	3 out of 986 genes, 0.3%	6 out of 12745 genes, 0.0%	0.00772
Biological process	cellular response to acid chemical	17 out of 986 genes, 1.7%	117 out of 12745 genes, 0.9%	0.00845
Biological process	response to fungus	15 out of 986 genes, 1.5%	99 out of 12745 genes, 0.8%	0.00887
Biological process	metal incorporation into metallo-molybdopterin complex	4 out of 986 genes, 0.4%	12 out of 12745 genes, 0.1%	0.01065
Biological process	pollen development	9 out of 986 genes, 0.9%	49 out of 12745 genes, 0.4%	0.0118
Biological process	response to organonitrogen compound	12 out of 986 genes, 1.2%	76 out of 12745 genes, 0.6%	0.01331
Biological process	isoprenoid metabolic process	27 out of 986 genes, 2.7%	223 out of 12745 genes, 1.7%	0.01336
Biological process	negative regulation of cellular protein metabolic process	6 out of 986 genes, 0.6%	27 out of 12745 genes, 0.2%	0.01528
Biological process	negative regulation of protein metabolic process	6 out of 986 genes, 0.6%	27 out of 12745 genes, 0.2%	0.01528
Biological process	lignin metabolic process	5 out of 986 genes, 0.5%	20 out of 12745 genes, 0.2%	0.01597
Biological process	response to endogenous stimulus	42 out of 986 genes, 4.3%	390 out of 12745 genes, 3.1%	0.01787
Biological process	amino acid transport	10 out of 986 genes, 1.0%	64 out of 12745 genes, 0.5%	0.0243
Biological process	cell wall organization or biogenesis	33 out of 986 genes, 3.3%	302 out of 12745 genes, 2.4%	0.02749
Biological process	anatomical structure formation involved in morphogenesis	11 out of 986 genes, 1.1%	75 out of 12745 genes, 0.6%	0.02869
Biological process	cell recognition	16 out of 986 genes, 1.6%	126 out of 12745 genes, 1.0%	0.03356
Biological process	transmembrane transport	15 out of 986 genes, 1.5%	116 out of 12745 genes, 0.9%	0.0337
Biological process	sesquiterpenoid metabolic process	6 out of 986 genes, 0.6%	32 out of 12745 genes, 0.3%	0.0337
Biological process	abscisic acid metabolic process	5 out of 986 genes, 0.5%	24 out of 12745 genes, 0.2%	0.0339
Biological process	plant-type cell wall biogenesis	5 out of 986 genes, 0.5%	24 out of 12745 genes, 0.2%	0.0339
Biological process	apocarotenoid metabolic process	5 out of 986 genes, 0.5%	24 out of 12745 genes, 0.2%	0.0339
Biological process	tertiary alcohol metabolic process	5 out of 986 genes, 0.5%	24 out of 12745 genes, 0.2%	0.0339
Biological process	multi-organi categories sm process	43 out of 986 genes, 4.4%	419 out of 12745 genes, 3.3%	0.03422
Biological process	organophosphate ester transport	7 out of 986 genes, 0.7%	41 out of 12745 genes, 0.3%	0.03605
Biological process	immune response	18 out of 986 genes, 1.8%	148 out of 12745 genes, 1.2%	0.03684
Biological process	innate immune response	18 out of 986 genes, 1.8%	148 out of 12745 genes, 1.2%	0.03684
Biological process	monocarboxylic acid biosynthetic process	11 out of 986 genes, 1.1%	78 out of 12745 genes, 0.6%	0.03699
Biological process	negative regulation of peptidase activity	4 out of 986 genes, 0.4%	17 out of 12745 genes, 0.1%	0.0376
Biological process	regulation of chromosome organization	4 out of 986 genes, 0.4%	17 out of 12745 genes, 0.1%	0.0376
Biological process	intracellular protein transmembrane import	4 out of 986 genes, 0.4%	17 out of 12745 genes, 0.1%	0.0376
Biological process	negative regulation of proteolysis	4 out of 986 genes, 0.4%	17 out of 12745 genes, 0.1%	0.0376
Biological process	regulation of peptidase activity	4 out of 986 genes, 0.4%	17 out of 12745 genes, 0.1%	0.0376
Biological process	pigment metabolic process	6 out of 986 genes, 0.6%	33 out of 12745 genes, 0.3%	0.03859
Biological process	response to bacterium	17 out of 986 genes, 1.7%	141 out of 12745 genes, 1.1%	0.04465
Biological process	negative regulation of hydrolase activity	4 out of 986 genes, 0.4%	18 out of 12745 genes, 0.1%	0.04548
Biological process	intracellular protein transmembrane transport	4 out of 986 genes, 0.4%	18 out of 12745 genes, 0.1%	0.04548
Biological process	protein transmembrane transport	4 out of 986 genes, 0.4%	18 out of 12745 genes, 0.1%	0.04548
Biological process	salicylic acid mediated signaling pathway	11 out of 986 genes, 1.1%	81 out of 12745 genes, 0.6%	0.04685
Biological process	cellular response to salicylic acid stimulus	11 out of 986 genes, 1.1%	81 out of 12745 genes, 0.6%	0.04685
Molecular function	oxidoreductase activity, acting on paired donors, with incorporation or reduction of molecular oxygen	39 out of 1115 genes, 3.5%	276 out of 13963 genes, 2.0%	0.00033
Molecular function	protein kinase activity	127 out of 1115 genes, 11.4%	1195 out of 13963 genes, 8.6%	0.00041
Molecular function	protein tyrosine kinase activity	19 out of 1115 genes, 1.7%	108 out of 13963 genes, 0.8%	0.00084
Molecular function	phosphotransferase activity, alcohol group as acceptor	128 out of 1115 genes, 11.5%	1250 out of 13963 genes, 9.0%	0.00166
Molecular function	oxidoreductase activity, acting on diphenols and related substances as donors, oxygen as acceptor	9 out of 1115 genes, 0.8%	36 out of 13963 genes, 0.3%	0.00167
Molecular function	oxidoreductase activity, acting on diphenols and related substances as donors	9 out of 1115 genes, 0.8%	37 out of 13963 genes, 0.3%	0.00205
Molecular function	cation-transporting ATPase activity	13 out of 1115 genes, 1.2%	69 out of 13963 genes, 0.5%	0.00287
Molecular function	carbon-oxygen lyase activity, acting on phosphates	9 out of 1115 genes, 0.8%	41 out of 13963 genes, 0.3%	0.00433
Molecular function	hydroxycinnamoyltransferase activity	2 out of 1115 genes, 0.2%	2 out of 13963 genes, 0.0%	0.00637
Molecular function	O-hydroxycinnamoyltransferase activity	2 out of 1115 genes, 0.2%	2 out of 13963 genes, 0.0%	0.00637
Molecular function	oxidoreductase activity	146 out of 1115 genes, 13.1%	1507 out of 13963 genes, 10.8%	0.00662
Molecular function	monooxygenase activity	22 out of 1115 genes, 2.0%	158 out of 13963 genes, 1.1%	0.00731
Molecular function	ion transmembrane transporter activity	46 out of 1115 genes, 4.1%	399 out of 13963 genes, 2.9%	0.00732
Molecular function	ATPase activity, coupled to transmembrane movement of ions	13 out of 1115 genes, 1.2%	79 out of 13963 genes, 0.6%	0.00937
Molecular function	anion transmembrane transporter activity	16 out of 1115 genes, 1.4%	106 out of 13963 genes, 0.8%	0.00976
Molecular function	kinase activity	147 out of 1115 genes, 13.2%	1545 out of 13963 genes, 11.1%	0.01194
Molecular function	oxidoreductase activity, acting on paired donors, with incorporation or reduction of molecular oxygen, NAD(P)H as one donor, and incorporation of one atom of oxygen	14 out of 1115 genes, 1.3%	94 out of 13963 genes, 0.7%	0.01678
Molecular function	iron-sulfur cluster binding	16 out of 1115 genes, 1.4%	114 out of 13963 genes, 0.8%	0.01884
Molecular function	substrate-specific transmembrane transporter activity	49 out of 1115 genes, 4.4%	455 out of 13963 genes, 3.3%	0.01929
Molecular function	carboxylic ester hydrolase activity	11 out of 1115 genes, 1.0%	70 out of 13963 genes, 0.5%	0.02222
Molecular function	hydrolase activity, acting on ester bonds	65 out of 1115 genes, 5.8%	637 out of 13963 genes, 4.6%	0.02347
Molecular function	acetyltransferase activity	10 out of 1115 genes, 0.9%	62 out of 13963 genes, 0.4%	0.02415
Molecular function	catalytic activity	765 out of 1115 genes, 68.6%	9213 out of 13963 genes, 66.0%	0.0283
Molecular function	transferase activity, transferring phosphorus-containing groups	190 out of 1115 genes, 17.0%	2107 out of 13963 genes, 15.1%	0.03334
Molecular function	endopeptidase regulator activity	4 out of 1115 genes, 0.4%	16 out of 13963 genes, 0.1%	0.03387
Molecular function	organic anion transmembrane transporter activity	9 out of 1115 genes, 0.8%	57 out of 13963 genes, 0.4%	0.03563
Molecular function	O-acetyltransferase activity	3 out of 1115 genes, 0.3%	10 out of 13963 genes, 0.1%	0.03982
Molecular function	dioxygenase activity	11 out of 1115 genes, 1.0%	77 out of 13963 genes, 0.6%	0.04148
Molecular function	peptidase regulator activity	4 out of 1115 genes, 0.4%	17 out of 13963 genes, 0.1%	0.04158
Molecular function	ribonucleotide binding	6 out of 1115 genes, 0.5%	33 out of 13963 genes, 0.2%	0.04405
Molecular function	terpene synthase activity	5 out of 1115 genes, 0.4%	25 out of 13963 genes, 0.2%	0.04469
Molecular function	membrane	242 out of 525 genes, 46.1%	3248 out of 8246 genes, 39.4%	0.00073
Cellular component	intrinsic component of membrane	163 out of 525 genes, 31.0%	2074 out of 8246 genes, 25.2%	0.00094
Cellular component	membrane part	174 out of 525 genes, 33.1%	2286 out of 8246 genes, 27.7%	0.00274
Cellular component	external encapsulating structure	25 out of 525 genes, 4.8%	254 out of 8246 genes, 3.1%	0.01934
Cellular component	microbody part	5 out of 525 genes, 1.0%	29 out of 8246 genes, 0.4%	0.03421
Cellular component	peroxisomal part	5 out of 525 genes, 1.0%	29 out of 8246 genes, 0.4%	0.03421
Cellular component	mitochondrial outer membrane	2 out of 525 genes, 0.4%	5 out of 8246 genes, 0.1%	0.03556
Cellular component	ribonucleoprotein complex	48 out of 525 genes, 9.1%	585 out of 8246 genes, 7.1%	0.03932
Cellular component	cell periphery	27 out of 525 genes, 5.1%	298 out of 8246 genes, 3.6%	0.03948
Cellular component	thylakoid lumen	5 out of 525 genes, 1.0%	34 out of 8246 genes, 0.4%	0.06196
Cellular component	plastid thylakoid lumen	5 out of 525 genes, 1.0%	34 out of 8246 genes, 0.4%	0.06196
Cellular component	proton-transporting two-sector ATPase complex	6 out of 525 genes, 1.1%	47 out of 8246 genes, 0.6%	0.07591
Cellular component	cell projection	3 out of 525 genes, 0.6%	19 out of 8246 genes, 0.2%	0.11653
Cellular component	large ribosomal subunit	4 out of 525 genes, 0.8%	31 out of 8246 genes, 0.4%	0.13162
Cellular component	organelle inner membrane	15 out of 525 genes, 2.9%	175 out of 8246 genes, 2.1%	0.14692
Cellular component	microbody	12 out of 525 genes, 2.3%	135 out of 8246 genes, 1.6%	0.15074
Cellular component	peroxisome	5 out of 525 genes, 1.0%	47 out of 8246 genes, 0.6%	0.17722
Cellular component	proton-transporting two-sector ATPase complex, proton-transporting domain	3 out of 525 genes, 0.6%	23 out of 8246 genes, 0.3%	0.17748
Cellular component	ribosome	13 out of 525 genes, 2.5%	155 out of 8246 genes, 1.9%	0.18762
Cellular component	proton-transporting two-sector ATPase complex, catalytic domain	2 out of 525 genes, 0.4%	13 out of 8246 genes, 0.2%	0.19887
Cellular component	small ribosomal subunit	3 out of 525 genes, 0.6%	25 out of 8246 genes, 0.3%	0.21066
Cellular component	thylakoid part	9 out of 525 genes, 1.7%	104 out of 8246 genes, 1.3%	0.21625
Cellular component	peroxisomal membrane	2 out of 525 genes, 0.4%	15 out of 8246 genes, 0.2%	0.24696
Cellular component	microbody membrane	2 out of 525 genes, 0.4%	15 out of 8246 genes, 0.2%	0.24696
Cellular component	organelle outer membrane	3 out of 525 genes, 0.6%	28 out of 8246 genes, 0.3%	0.26256
Cellular component	plastid membrane	9 out of 525 genes, 1.7%	111 out of 8246 genes, 1.3%	0.27462
Cellular component	photosystem	6 out of 525 genes, 1.1%	69 out of 8246 genes, 0.8%	0.27493
Cellular component	outer membrane	3 out of 525 genes, 0.6%	29 out of 8246 genes, 0.4%	0.28022
Cellular component	photosynthetic membrane	6 out of 525 genes, 1.1%	78 out of 8246 genes, 0.9%	0.37773
Cellular component	extracellular region	12 out of 525 genes, 2.3%	170 out of 8246 genes, 2.1%	0.3986
Cellular component	plastid inner membrane	4 out of 525 genes, 0.8%	52 out of 8246 genes, 0.6%	0.42442
Cellular component	microtubule cytoskeleton	11 out of 525 genes, 2.1%	158 out of 8246 genes, 1.9%	0.42458
Cellular component	ribosomal subunit	8 out of 525 genes, 1.5%	116 out of 8246 genes, 1.4%	0.46071
