# Supplementary material for: Transcriptional changes in litchi (Litchi chinensis Sonn.) inflorescences treated with uniconazole
Source: PLoS One. 2017 Apr 18;12(4):e0176053. doi: 10.1371/journal.pone.0176053 (PMC5395186; doi:10.1371/journal.pone.0176053)
Supplement: S3 Table — (XLSX) [file pone.0176053.s004.xlsx]

## Sheet: S3 File
KEGG_A_class	KEGG_B_class	#Pathway	CK-VS-T (591)	All-Unigene (8395)	Pvalue	Qvalue	Pathway ID
Environmental Information Processing	Signal transduction	Plant hormone signal transduction	37	211	1.69878e-07	1.68179e-05	ko04075
Organismal Systems	Environmental adaptation	Plant-pathogen interaction	32	205	1.49406e-05	0.000739559	ko04626
Genetic Information Processing	Translation	Ribosome	60	510	4.4361e-05	0.00146391	ko03010
Metabolism	Lipid metabolism	alpha-Linolenic acid metabolism	14	66	0.000159146	0.00393887	ko00592
Metabolism	Carbohydrate metabolism	Pentose and glucuronate interconversions	14	75	0.000640115	0.0126743	ko00040
Metabolism	Lipid metabolism	Glycerolipid metabolism	11	65	0.00524658	0.0865686	ko00561
Metabolism	Metabolism of terpenoids and polyketides	Carotenoid biosynthesis	8	42	0.00803008	0.113568	ko00906
Metabolism	Metabolism of terpenoids and polyketides	Limonene and pinene degradation	6	28	0.0117705	0.14566	ko00903
Metabolism	Biosynthesis of other secondary metabolites	Phenylpropanoid biosynthesis	17	135	0.0135502	0.149052	ko00940
Metabolism	Energy metabolism	Nitrogen metabolism	9	61	0.0258669	0.256082	ko00910
Metabolism	Energy metabolism	Oxidative phosphorylation	26	252	0.0311702	0.280531	ko00190
Metabolism	Global and overview maps	Metabolic pathways	178	2266	0.0430922	0.355511	ko01100
Metabolism	Amino acid metabolism	Tryptophan metabolism	8	58	0.0489578	0.372832	ko00380
Metabolism	Carbohydrate metabolism	Galactose metabolism	11	92	0.0575033	0.40663	ko00052
Metabolism	Metabolism of terpenoids and polyketides	Terpenoid backbone biosynthesis	8	62	0.0678185	0.447602	ko00900
Metabolism	Glycan biosynthesis and metabolism	Glycosphingolipid biosynthesis - globo series	4	24	0.0841102	0.520432	ko00603
Metabolism	Metabolism of cofactors and vitamins	Vitamin B6 metabolism	3	16	0.0979824	0.559134	ko00750
Metabolism	Metabolism of other amino acids	Cyanoamino acid metabolism	6	46	0.101661	0.559134	ko00460
Metabolism	Global and overview maps	Biosynthesis of secondary metabolites	97	1239	0.13283	0.621455	ko01110
Metabolism	Carbohydrate metabolism	Starch and sucrose metabolism	18	193	0.133949	0.621455	ko00500
Metabolism	Biosynthesis of other secondary metabolites	Stilbenoid, diarylheptanoid and gingerol biosynthesis	3	19	0.14551	0.621455	ko00945
Metabolism	Lipid metabolism	Sphingolipid metabolism	5	40	0.147393	0.621455	ko00600
Metabolism	Metabolism of cofactors and vitamins	Thiamine metabolism	2	10	0.153061	0.621455	ko00730
Metabolism	Biosynthesis of other secondary metabolites	Glucosinolate biosynthesis	2	10	0.153061	0.621455	ko00966
Metabolism	Amino acid metabolism	Lysine degradation	4	30	0.156933	0.621455	ko00310
Metabolism	Carbohydrate metabolism	Pentose phosphate pathway	10	102	0.179838	0.669728	ko00030
Metabolism	Carbohydrate metabolism	Ascorbate and aldarate metabolism	5	43	0.182653	0.669728	ko00053
Metabolism	Lipid metabolism	Linoleic acid metabolism	3	22	0.198896	0.703238	ko00591
Metabolism	Energy metabolism	Photosynthesis - antenna proteins	3	23	0.217626	0.742931	ko00196
Metabolism	Lipid metabolism	Biosynthesis of unsaturated fatty acids	6	59	0.233599	0.770877	ko01040
Metabolism	Amino acid metabolism	Phenylalanine metabolism	9	100	0.270553	0.837024	ko00360
Metabolism	Metabolism of other amino acids	Glutathione metabolism	9	100	0.270553	0.837024	ko00480
Genetic Information Processing	Folding, sorting and degradation	Sulfur relay system	2	15	0.285432	0.856295	ko04122
Metabolism	Metabolism of cofactors and vitamins	Pantothenate and CoA biosynthesis	4	41	0.326174	0.906428	ko00770
Metabolism	Amino acid metabolism	Histidine metabolism	3	29	0.334861	0.906428	ko00340
Metabolism	Metabolism of other amino acids	Taurine and hypotaurine metabolism	2	17	0.338766	0.906428	ko00430
Metabolism	Glycan biosynthesis and metabolism	Glycosaminoglycan degradation	2	17	0.338766	0.906428	ko00531
Metabolism	Amino acid metabolism	Valine, leucine and isoleucine degradation	7	83	0.367319	0.956963	ko00280
Metabolism	Metabolism of terpenoids and polyketides	Zeatin biosynthesis	3	32	0.393894	0.99787	ko00908
Metabolism	Carbohydrate metabolism	Citrate cycle (TCA cycle)	13	168	0.40318	0.99787	ko00020
Metabolism	Amino acid metabolism	Valine, leucine and isoleucine biosynthesis	5	60	0.41647	0.998642	ko00290
Metabolism	Carbohydrate metabolism	Glyoxylate and dicarboxylate metabolism	11	145	0.444011	0.998642	ko00630
Metabolism	Glycan biosynthesis and metabolism	Glycosphingolipid biosynthesis - ganglio series	1	9	0.481764	0.998642	ko00604
Metabolism	Carbohydrate metabolism	Fructose and mannose metabolism	7	93	0.484437	0.998642	ko00051
Metabolism	Energy metabolism	Photosynthesis	4	51	0.487661	0.998642	ko00195
Metabolism	Lipid metabolism	Fatty acid metabolism	5	67	0.51381	0.998642	ko00071
Metabolism	Lipid metabolism	Steroid biosynthesis	2	25	0.533878	0.998642	ko00100
Metabolism	Carbohydrate metabolism	Glycolysis / Gluconeogenesis	15	214	0.546381	0.998642	ko00010
Metabolism	Amino acid metabolism	Glycine, serine and threonine metabolism	6	85	0.558319	0.998642	ko00260
Metabolism	Biosynthesis of other secondary metabolites	Tropane, piperidine and pyridine alkaloid biosynthesis	2	27	0.57621	0.998642	ko00960
Metabolism	Lipid metabolism	Fatty acid biosynthesis	4	57	0.576886	0.998642	ko00061
Genetic Information Processing	Replication and repair	Base excision repair	3	43	0.591773	0.998642	ko03410
Organismal Systems	Immune system	Natural killer cell mediated cytotoxicity	2	28	0.596299	0.998642	ko04650
Metabolism	Metabolism of cofactors and vitamins	One carbon pool by folate	2	28	0.596299	0.998642	ko00670
Metabolism	Metabolism of other amino acids	beta-Alanine metabolism	4	59	0.604604	0.998642	ko00410
Genetic Information Processing	Translation	RNA transport	21	310	0.607053	0.998642	ko03013
Metabolism	Metabolism of cofactors and vitamins	Riboflavin metabolism	1	13	0.613144	0.998642	ko00740
Cellular Processes	Transport and catabolism	Endocytosis	7	105	0.615241	0.998642	ko04144
Metabolism	Glycan biosynthesis and metabolism	Other glycan degradation	2	29	0.615664	0.998642	ko00511
Metabolism	Lipid metabolism	Ether lipid metabolism	2	29	0.615664	0.998642	ko00565
Genetic Information Processing	Replication and repair	Non-homologous end-joining	1	14	0.64042	0.998642	ko03450
Cellular Processes	Transport and catabolism	Peroxisome	8	123	0.643872	0.998642	ko04146
Metabolism	Lipid metabolism	Synthesis and degradation of ketone bodies	1	15	0.665777	0.998642	ko00072
Metabolism	Metabolism of terpenoids and polyketides	Diterpenoid biosynthesis	1	15	0.665777	0.998642	ko00904
Metabolism	Metabolism of cofactors and vitamins	Ubiquinone and other terpenoid-quinone biosynthesis	3	48	0.66677	0.998642	ko00130
Metabolism	Metabolism of cofactors and vitamins	Folate biosynthesis	1	16	0.689348	0.998642	ko00790
Genetic Information Processing	Translation	Ribosome biogenesis in eukaryotes	14	227	0.736161	0.998642	ko03008
Metabolism	Lipid metabolism	Glycerophospholipid metabolism	5	88	0.751651	0.998642	ko00564
Metabolism	Carbohydrate metabolism	Butanoate metabolism	3	55	0.754081	0.998642	ko00650
Metabolism	Carbohydrate metabolism	Amino sugar and nucleotide sugar metabolism	8	138	0.764882	0.998642	ko00520
Genetic Information Processing	Translation	Aminoacyl-tRNA biosynthesis	5	90	0.768984	0.998642	ko00970
Metabolism	Amino acid metabolism	Alanine, aspartate and glutamate metabolism	4	75	0.783689	0.998642	ko00250
Metabolism	Energy metabolism	Carbon fixation in photosynthetic organisms	7	127	0.799744	0.998642	ko00710
Metabolism	Energy metabolism	Sulfur metabolism	2	45	0.835722	0.998642	ko00920
Genetic Information Processing	Translation	mRNA surveillance pathway	8	150	0.838129	0.998642	ko03015
Metabolism	Amino acid metabolism	Lysine biosynthesis	1	25	0.839218	0.998642	ko00300
Cellular Processes	Transport and catabolism	Phagosome	6	120	0.857855	0.998642	ko04145
Metabolism	Glycan biosynthesis and metabolism	N-Glycan biosynthesis	2	48	0.861352	0.998642	ko00510
Metabolism	Amino acid metabolism	Arginine and proline metabolism	4	87	0.870309	0.998642	ko00330
Metabolism	Carbohydrate metabolism	Propanoate metabolism	3	69	0.873261	0.998642	ko00640
Metabolism	Metabolism of other amino acids	Selenocompound metabolism	1	29	0.880048	0.998642	ko00450
Environmental Information Processing	Signal transduction	Phosphatidylinositol signaling system	2	51	0.883275	0.998642	ko04070
Metabolism	Carbohydrate metabolism	Inositol phosphate metabolism	3	71	0.885286	0.998642	ko00562
Metabolism	Amino acid metabolism	Cysteine and methionine metabolism	5	108	0.885817	0.998642	ko00270
Metabolism	Carbohydrate metabolism	Pyruvate metabolism	7	145	0.893223	0.998642	ko00620
Metabolism	Amino acid metabolism	Phenylalanine, tyrosine and tryptophan biosynthesis	2	56	0.912815	0.998642	ko00400
Genetic Information Processing	Folding, sorting and degradation	Protein export	2	58	0.922542	0.998642	ko03060
Genetic Information Processing	Folding, sorting and degradation	SNARE interactions in vesicular transport	1	38	0.937984	0.998642	ko04130
Genetic Information Processing	Transcription	Spliceosome	9	200	0.948651	0.998642	ko03040
Genetic Information Processing	Folding, sorting and degradation	Ubiquitin mediated proteolysis	7	164	0.949044	0.998642	ko04120
Genetic Information Processing	Replication and repair	Mismatch repair	1	44	0.960067	0.998642	ko03430
Genetic Information Processing	Replication and repair	Homologous recombination	1	45	0.962893	0.998642	ko03440
Genetic Information Processing	Folding, sorting and degradation	Proteasome	3	95	0.967791	0.998642	ko03050
Metabolism	Metabolism of cofactors and vitamins	Porphyrin and chlorophyll metabolism	1	56	0.98346	0.998642	ko00860
Genetic Information Processing	Replication and repair	DNA replication	1	58	0.985721	0.998642	ko03030
Genetic Information Processing	Folding, sorting and degradation	RNA degradation	4	133	0.986685	0.998642	ko03018
Metabolism	Nucleotide metabolism	Pyrimidine metabolism	4	136	0.988669	0.998642	ko00240
Metabolism	Nucleotide metabolism	Purine metabolism	8	226	0.991994	0.998642	ko00230
Genetic Information Processing	Folding, sorting and degradation	Protein processing in endoplasmic reticulum	7	242	0.998642	0.998642	ko04141
