# Supplementary material for: Transcriptional changes in litchi (Litchi chinensis Sonn.) inflorescences treated with uniconazole
Source: PLoS One. 2017 Apr 18;12(4):e0176053. doi: 10.1371/journal.pone.0176053 (PMC5395186; doi:10.1371/journal.pone.0176053)
Supplement: S4 Table — (XLSX) [file pone.0176053.s005.xlsx]

## Sheet: Auxin
	Gene name	gene ID	control	treatments	log2 Ratio(T/CK)	Gene function
Auxin	AUX1	Unigene0010599	0.5551	1.834	1.72417	PREDICTED: auxin transporter-like protein 1 [Nicotiana sylvestris]
	ARF	Unigene0015586	0.001	1.0815	10.0788	PREDICTED: auxin response factor 18 [Fragaria vesca subsp. vesca]
		Unigene0048588	0.3893	1.3148	1.75589	PREDICTED: auxin response factor 11-like isoform X2 [Camelina sativa]
		Unigene0021485	2.2948	7.87	1.778	Auxin response factor 11 isoform 1 [Theobroma cacao]
		Unigene0052255	0.4181	2.9653	2.82626	Auxin response factor 10 isoform 1 [Theobroma cacao]
		Unigene0037199	2.0766	4.481	1.1096	Auxin response factor 1 isoform 1 [Theobroma cacao]
	AUX/IAA	Unigene0022078	26.2655	12.5764	-1.06245	PREDICTED: auxin-induced protein AUX22 [Populus euphratica]
		Unigene0042699	3.9172	1.1341	-1.78827	PREDICTED: auxin-induced protein 6B-like [Solanum tuberosum]
	GH3	Unigene0042708	49.0334	20.8236	-1.23555	Indole-3-acetic acid 7 isoform 1 [Theobroma cacao]
		Unigene0030398	3.6481	1.4512	-1.3299	PREDICTED: indole-3-acetic acid-amido synthetase GH3.6 [Jatropha curcas]
	SAUR	Unigene0000958	49.2452	22.681	-1.1185	SAUR family protein [Theobroma cacao]
		Unigene0015524	5.4402	0.4134	-3.71805	PREDICTED: auxin-induced protein X15-like [Gossypium raimondii]
		Unigene0041891	8.0416	0.9054	-3.15086	PREDICTED: auxin-induced protein X15-like [Gossypium raimondii]
		Unigene0041890	5.7529	1.2001	-2.26113	PREDICTED: auxin-induced protein X15-like [Gossypium raimondii]
		Unigene0046264	7.8978	2.1105	-1.90387	PREDICTED: auxin-induced protein X15-like [Gossypium raimondii]
		Unigene0001537	11.8452	2.9096	-2.02541	PREDICTED: auxin-induced protein X10A-like [Citrus sinensis]
		Unigene0020476	3.4291	1.0529	-1.70346	PREDICTED: auxin-induced protein X10A-like [Citrus sinensis]
		Unigene0051255	2.7506	0.5226	-2.39597	PREDICTED: auxin-induced protein 6B-like [Citrus sinensis]
		Unigene0051254	2.5968	0.5756	-2.1736	PREDICTED: auxin-induced protein 6B-like [Citrus sinensis]
		Unigene0033090	10.4005	2.0745	-2.32582	PREDICTED: auxin-induced protein 15A [Vitis vinifera]

## Sheet: Ethylene
	Gene name	gene ID	control	treatments	log2 Ratio(T/CK)	Gene function
Ethylene	ERF	Unigene0001779	9.3938	4.3578	-1.10811	PREDICTED: ethylene-responsive transcription factor ERF113 [Nelumbo nucifera]
		Unigene0017957	17.6925	8.4887	-1.05952	ethylene receptor [Litchi chinensis]
		Unigene0034933	46.1237	154.777	1.74661	PREDICTED: ethylene-responsive transcription factor ERF109-like [Jatropha curcas]
		Unigene0009992	27.8013	92.206	1.72971	PREDICTED: ethylene-responsive transcription factor ERF027 [Jatropha curcas]
		Unigene0022104	2.8652	17.1771	2.58378	PREDICTED: ethylene-responsive transcription factor ERF023-like [Citrus sinensis]
		Unigene0050968	0.9094	3.7518	2.0446	PREDICTED: ethylene-responsive transcription factor ERF022-like [Populus euphratica]
		Unigene0013041	1.4137	6.8759	2.28207	PREDICTED: ethylene-responsive transcription factor ERF019-like [Citrus sinensis]
		Unigene0020459	4.9361	12.3825	1.32686	PREDICTED: ethylene-responsive transcription factor ERF017 [Populus euphratica]
		Unigene0049371	1.9151	6.0704	1.66437	PREDICTED: ethylene-responsive transcription factor ERF014-like [Citrus sinensis]
		Unigene0000160	2.6957	5.463	1.01903	PREDICTED: ethylene-responsive transcription factor 1B [Gossypium raimondii]
		Unigene0052540	72.4097	159.082	1.13552	ethylene response factor 1-like protein ERF1-2 [Dimocarpus longan]

## Sheet: ABA
	Gene name	gene ID	control	treatments	log2 Ratio(T/CK)	Gene function
ABA
	PYR/PYL	Unigene0018288	1.8732	4.1351	1.14242	PYR1-like 2 [Theobroma cacao]
	PP2C	Unigene0013928	1.0159	2.5529	1.32938	PREDICTED: probable protein phosphatase 2C 74 [Populus euphratica]
		Unigene0048896	0.8435	1.8697	1.14835	PREDICTED: probable protein phosphatase 2C 65-like [Citrus sinensis]
		Unigene0047513	0.75	2.375	1.66297	PREDICTED: probable protein phosphatase 2C 55 [Nicotiana tomentosiformis]
		Unigene0033584	8.119	18.7983	1.21123	PREDICTED: probable protein phosphatase 2C 51 [Vitis vinifera]
		Unigene0009455	5.6437	12.3418	1.12884	PREDICTED: probable protein phosphatase 2C 25 [Pyrus x bretschneideri]
		Unigene0016294	0.1936	1.6674	3.10645	PREDICTED: probable protein phosphatase 2C 14 [Vitis vinifera]
		Unigene0033653	18.5596	9.2325	-1.00737	PREDICTED: probable protein phosphatase 2C 27-like [Citrus sinensis]
	SnRK2	Unigene0022781	20.1458	6.0192	-1.74284	PREDICTED: serine/threonine-protein kinase SAPK2 [Cucumis sativus]

## Sheet: BRs
	Gene name	gene ID	control	treatments	log2 Ratio(T/CK)	Gene function
Brassinosteroid	TCH4	Unigene0000751	11.3471	26.9533	1.24814	probable xyloglucan endotransglucosylase/hydrolase protein 23-like precursor [Cucumis sativus]
		Unigene0005422	16.7035	43.2273	1.37179	PREDICTED: xyloglucan endotransglucosylase/hydrolase protein 22-like [Gossypium raimondii]
		Unigene0005425	10.7649	33.1385	1.62217	PREDICTED: xyloglucan endotransglucosylase/hydrolase protein 22-like [Gossypium raimondii]
		Unigene0005421	3.6092	11.5339	1.67613	PREDICTED: xyloglucan endotransglucosylase/hydrolase protein 22-like [Gossypium raimondii]
		Unigene0005423	35.4896	134.489	1.92203	PREDICTED: xyloglucan endotransglucosylase/hydrolase protein 22-like [Gossypium raimondii]
		Unigene0005426	7.9588	34.6935	2.12404	PREDICTED: xyloglucan endotransglucosylase/hydrolase protein 22-like [Gossypium raimondii]
		Unigene0037732	40.5505	179.049	2.14256	PREDICTED: xyloglucan endotransglucosylase/hydrolase protein 22-like [Cicer arietinum]
		Unigene0005415	68.7713	254.441	1.88745	PREDICTED: probable xyloglucan endotransglucosylase/hydrolase protein 25 [Prunus mume]
		Unigene0005413	0.3455	3.6756	3.41122	PREDICTED: probable xyloglucan endotransglucosylase/hydrolase protein 23-like [Glycine max]
		Unigene0005420	0.9029	4.5743	2.34091	PREDICTED: probable xyloglucan endotransglucosylase/hydrolase protein 23 [Jatropha curcas]
		Unigene0005427	3.5324	22.6686	2.68197	PREDICTED: probable xyloglucan endotransglucosylase/hydrolase protein 23 [Jatropha curcas]
		Unigene0016949	41.3774	14.9019	-1.47335	PREDICTED: probable xyloglucan endotransglucosylase/hydrolase protein 30 [Vitis vinifera]

## Sheet: SA
	Gene name	gene ID	control	treatments	log2 Ratio(T/CK)	Gene function
Jasmonic acid	NPR1	Unigene0040130	3.5963	9.8747	1.45722	Regulatory protein isoform 1 [Theobroma cacao]
	TGA	Unigene0036259	5.0288	11.1852	1.1533	BZIP transcription factor family protein isoform 1 [Theobroma cacao]

## Sheet: JA
	Gene name	gene ID	control	treatments	log2 Ratio(T/CK)	Gene function
Jasmonic acid	JAZ	Unigene0024364	6.3856	26.0122	2.02629	PREDICTED: protein TIFY 9-like isoform X1 [Citrus sinensis]
		Unigene0028831	31.2778	73.642	1.23539	JAZ1 [Vitis rupestris]
	MYC2	Unigene0004074	77.0193	183.64	1.25359	PREDICTED: transcription factor MYC2-like [Vitis vinifera]
