# Supplementary material for: Transcriptional changes in litchi (Litchi chinensis Sonn.) inflorescences treated with uniconazole
Source: PLoS One. 2017 Apr 18;12(4):e0176053. doi: 10.1371/journal.pone.0176053 (PMC5395186; doi:10.1371/journal.pone.0176053)
Supplement: S5 Table — (XLSX) [file pone.0176053.s006.xlsx]

## Sheet: Sheet3 (3)
	GeneID	CK_rpkm	T_rpkm	log2 Ratio(T/CK)	Description
AP2/EREBP	Unigene0032409	36.0352	16.8141	-1.09974	AP2 domain-containing transcription factor family protein [Populus trichocarpa]
	Unigene0009862	2.5742	0.7938	-1.69728	AP2 domain-containing transcription factor isoform 2 [Theobroma cacao]
	Unigene0002425	1.6597	5.0451	1.60396	AP2/ERF domain transcription factor [Medicago truncatula]
	Unigene0007332	0.2993	2.2744	2.92582	PREDICTED: AP2/ERF and B3 domain-containing transcription repressor RAV2-like [Populus euphratica]
	Unigene0007683	0.8811	1.9735	1.16338	AP2 domain-containing transcription factor [Theobroma cacao]
	Unigene0013522	1.3372	3.9293	1.55506	PREDICTED: AP2/ERF and B3 domain-containing transcription factor At1g51120-like [Citrus sinensis]
bHLH	Unigene0033173	3.6403	0.5589	-2.7034	PREDICTED: transcription factor bHLH95-like [Gossypium raimondii]
	Unigene0031564	1.8109	0.367	-2.30285	bHLH family transcriptional factor [Arabidopsis thaliana]
	Unigene0052014	15.0331	5.5182	-1.44587	PREDICTED: transcription factor bHLH30-like [Jatropha curcas]
	Unigene0016139	106.19	25.9817	-2.03108	Transcription factor bHLH61 isoform 2 [Theobroma cacao]
	Unigene0001203	106.693	36.6375	-1.54207	PREDICTED: transcription factor bHLH79 [Vitis vinifera]
	Unigene0023235	18.4555	8.4552	-1.12614	PREDICTED: transcription factor bHLH148-like isoform X1 [Populus euphratica]
	Unigene0040685	28.9972	59.5463	1.0381	PREDICTED: transcription factor bHLH35-like [Pyrus x bretschneideri]
	Unigene0014617	1.6294	3.4216	1.07033	PREDICTED: transcription factor bHLH67 isoform X1 [Vitis vinifera]
	Unigene0045729	3.1917	8.1362	1.35003	PREDICTED: transcription factor bHLH96-like [Citrus sinensis]
	Unigene0039776	2.5722	6.58	1.35508	PREDICTED: transcription factor bHLH18-like [Jatropha curcas]
	Unigene0042127	8.1958	24.8598	1.60086	PREDICTED: transcription factor bHLH36-like [Citrus sinensis]
	Unigene0048328	1.0925	4.0429	1.88776	PREDICTED: transcription factor bHLH71-like isoform X2 [Populus euphratica]
	Unigene0030312	2.0569	16.7962	3.02959	PREDICTED: transcription factor bHLH92-like [Citrus sinensis]
	Unigene0013323	0.001	1.1834	10.2087	PREDICTED: transcription factor bHLH66-like isoform X4 [Vitis vinifera]
	Unigene0033234	0.001	1.8671	10.8666	bHLH family protein [Populus trichocarpa]
	Unigene0044632	1.1796	2.8388	1.26698	PREDICTED: transcription factor bHLH101-like [Nelumbo nucifera]
bZIP	Unigene0035563	17.0491	7.2626	-1.23114	bZIP family protein [Populus trichocarpa]
C2H2	Unigene0036259	5.0288	11.1852	1.1533	BZIP transcription factor family protein isoform 1 [Theobroma cacao]
	Unigene0035972	2.0032	5.4127	1.43404	C2H2 and C2HC zinc fingers superfamily protein [Theobroma cacao]
MYB	Unigene0002084	4.5421	1.7457	-1.37955	PREDICTED: transcription factor MYB39-like [Citrus sinensis]
	Unigene0003490	1.246	0.2914	-2.09623	PREDICTED: transcription factor MYB46 isoform X1 [Gossypium raimondii]
	Unigene0004309	1.885	0.382	-2.30292	Myb domain protein 86 [Theobroma cacao]
	Unigene0004033	35.7458	13.0643	-1.45214	GmMYB12 family protein [Populus trichocarpa]
	Unigene0028526	189.193	35.9588	-2.39544	PREDICTED: myb-related protein 305-like isoform X1 [Citrus sinensis]
	Unigene0002085	3.8105	0.7595	-2.32686	Myb domain protein 93 [Theobroma cacao]
	Unigene0014330	2.4765	6.177	1.3186	PREDICTED: transcription factor MYB1R1 [Jatropha curcas]
	Unigene0030156	0.907	2.4743	1.44785	PREDICTED: myb-related protein Myb4-like [Citrus sinensis]
	Unigene0017400	4.3544	19.4684	2.16059	PREDICTED: myb-related protein Myb4-like [Populus euphratica]
	Unigene0013421	1.4703	7.8309	2.41307	PREDICTED: transcription factor MYB39-like [Citrus sinensis]
	Unigene0034645	0.001	1.9675	10.9421	PREDICTED: transcription factor MYB48 [Vitis vinifera]
	Unigene0030549	3.1294	6.4929	1.05298	Myb domain protein 23 [Theobroma cacao]
	Unigene0011728	1.1168	2.8587	1.35599	PREDICTED: myb-related protein 305 [Prunus mume]
MYC	Unigene0004074	77.0193	183.64	1.25359	PREDICTED: transcription factor MYC2-like [Vitis vinifera]
GATA	Unigene0026178	25.9418	12.729	-1.02716	GATA type zinc finger transcription factor family protein [Theobroma cacao]
	Unigene0025893	15.1912	4.7713	-1.67078	PREDICTED: GATA transcription factor 12-like [Citrus sinensis]
	Unigene0049682	31.5862	65.304	1.04788	PREDICTED: GATA transcription factor 5-like [Citrus sinensis]
	Unigene0010591	20.417	43.5242	1.09205	GATA type zinc finger domain [Populus nigra]
GRF	Unigene0035807	1.3894	7.3802	2.4092	PREDICTED: growth-regulating factor 12-like [Citrus sinensis]
	Unigene0026106	1.1283	2.766	1.29365	PREDICTED: growth-regulating factor 4-like [Jatropha curcas]
	Unigene0015119	4.9131	11.4459	1.22013	PREDICTED: growth-regulating factor 9 isoform X1 [Vitis vinifera]
HD	Unigene0036236	2.6529	0.672	-1.98104	Homeodomain-like superfamily protein isoform 1 [Theobroma cacao]
MADS	Unigene0015339	1.3347	2.8497	1.09429	PREDICTED: agamous-like MADS-box protein AGL80-like [Citrus sinensis]
NAC	Unigene0046604	11.2668	4.5033	-1.32302	NAC domain containing protein 73 [Theobroma cacao]
	Unigene0017435	2.808	0.7488	-1.90689	PREDICTED: NAC transcription factor NAM-B2-like [Citrus sinensis]
	Unigene0017901	0.4295	0	-8.74651	NAC domain protein, IPR003441 isoform 1 [Theobroma cacao]
	Unigene0040567	0.6017	2.0467	1.76618	PREDICTED: NAC domain-containing protein 89-like isoform X1 [Citrus sinensis]
	Unigene0040568	1.0023	2.2749	1.18249	PREDICTED: NAC domain-containing protein 69-like [Citrus sinensis]
	Unigene0009208	1.6404	3.9772	1.27771	PREDICTED: NAC domain-containing protein 68 [Populus euphratica]
	Unigene0039077	2.1057	6.8543	1.70271	PREDICTED: NAC domain-containing protein 69-like [Citrus sinensis]
	Unigene0021140	5.029	13.2789	1.40079	PREDICTED: NAC domain-containing protein 4-like isoform X2 [Citrus sinensis]
	Unigene0038916	10.7149	22.3719	1.06207	PREDICTED: NAC domain-containing protein 100-like isoform X2 [Citrus sinensis]
	Unigene0003091	6.2126	35.1603	2.50068	PREDICTED: NAC domain-containing protein 90-like [Jatropha curcas]
	Unigene0037573	20.4144	72.0411	1.81923	NAC domain-containing 68 [Gossypium arboreum]
	Unigene0038999	36.9632	87.6735	1.24605	PREDICTED: NAC domain-containing protein 69-like isoform X1 [Citrus sinensis]
	Unigene0050765	0.976	3.2248	1.72426	PREDICTED: NAC domain-containing protein 4-like isoform X2 [Citrus sinensis]
PLATZ	Unigene0030330	4.2296	2.0469	-1.04708	PLATZ transcription factor family protein isoform 1 [Theobroma cacao]
SBP	Unigene0040635	13.624	28.178	1.04842	Squamosa promoter binding protein-like 8 [Theobroma cacao]
TCP	Unigene0035294	6.5664	15.208	1.21166	PREDICTED: transcription factor TCP19-like [Citrus sinensis]
Trihelix	Unigene0044666	0.0522	0.8993	4.10668	Trihelix transcription factor GT-4 -like protein [Gossypium arboreum]
WRKY	Unigene0009586	14.3662	29.0368	1.0152	PREDICTED: WRKY transcription factor 22-like [Gossypium raimondii]
	Unigene0048110	10.6787	23.1943	1.11903	WRKY transcription factor 16 [Dimocarpus longan]
	Unigene0024669	110.37	261.52	1.24457	WRKY transcription factor 2-7 [Dimocarpus longan]
	Unigene0015091	2.5521	6.4649	1.34094	PREDICTED: probable WRKY transcription factor 52-like [Citrus sinensis]
	Unigene0040535	31.7463	80.6584	1.34524	WRKY transcription factor 17 [Dimocarpus longan]
	Unigene0019800	31.3986	83.0365	1.40305	WRKY transcription factor 6-1 [Dimocarpus longan]
	Unigene0052024	1.7993	5.0137	1.47844	PREDICTED: probable WRKY transcription factor 41 [Musa acuminata subsp. malaccensis]
	Unigene0011229	44.5634	124.566	1.48297	PREDICTED: probable WRKY transcription factor 53-like [Citrus sinensis]
	Unigene0017734	9.7676	28.024	1.52059	PREDICTED: probable WRKY transcription factor 50-like isoform X1 [Citrus sinensis]
	Unigene0016059	84.2148	247.524	1.55542	WRKY transcription factor-like 4 [Dimocarpus longan]
	Unigene0003885	1.9964	5.8848	1.55959	PREDICTED: probable WRKY transcription factor 30 [Populus euphratica]
	Unigene0010382	6.2927	19.8398	1.65665	PREDICTED: probable WRKY transcription factor 72 [Vitis vinifera]
	Unigene0016058	3.3781	10.8206	1.6795	PREDICTED: probable WRKY transcription factor 41 [Phoenix dactylifera]
	Unigene0004359	0.8286	2.029	1.29202	probable WRKY transcription factor 75-like [Solanum tuberosum]
	Unigene0052010	2.2447	6.0146	1.42195	PREDICTED: WRKY transcription factor 22-like [Citrus sinensis]
